# Supplementary material for: (2-Meth­oxy-1,10-phenanthroline-κ2 N,N′)bis­(thio­cyanato-κN)zinc(II)
Source: Acta Crystallogr Sect E Struct Rep Online. 2008 May 3;64(Pt 6):m770. doi: 10.1107/S1600536808011793 (PMC2961423; doi:10.1107/S1600536808011793)
Supplement: Supplementary file 1 [file e-64-0m770-sup1.cif]

##############################################################################
###                                                                        ###
###        Electronic paper (Acta Crystallographica Section E)             ###
###                                                                        ###
##############################################################################
#                                                                            #
# This CIF contains the data in a paper accepted for publication in Acta     #
# Crystallographica Section E. It conforms to the requirements of Notes      #
# for Authors for Section E, and has been peer reviewed under the auspices   #
# of the IUCr Commission on Journals.                                        #
#                                                                            #
# Full details of the Crystallographic Information File format               #
# are given in the paper "The Crystallographic Information File (CIF):       #
# a New Standard Archive File for Crystallography" by S. R. Hall, F. H.      #
# Allen and I. D. Brown [Acta Cryst. (1991), A47, 655-685].                  #
#                                                                            #
# The current version of the core CIF dictionary is obtainable from          #
# ftp://ftp.iucr.org/pub/cif_core.dic. The current version number is 2.4.    #
#                                                                            #
# Software is freely available for graphical display of the structure(s) in  #
# this CIF.  For information consult the CIF home page http://www.iucr.org/  #
# cif/home.html                                                              #
#                                                                            #
# This file may be used for bona fide research purposes within the           #
# scientific community so long as proper attribution is given to the journal # 
# article from which it was obtained.                                        #
#                                                                            #
##############################################################################
                                             
data_I
_audit_creation_method     SHELXL-97
_chemical_name_systematic
;
(2-Methoxy-1,10-phenanthroline-\k^2^N,N')bis(thiocyanato-\kN)zinc(II)
;
_chemical_name_common     ?
_chemical_formula_moiety     'C15 H10 N4 O S2 Zn'
_chemical_formula_sum     'C15 H10 N4 O S2 Zn'
_chemical_formula_iupac     '[Zn (N C S)2 (C13 H10 N2 O)]'
_chemical_formula_weight     391.76
_chemical_melting_point     ?
_symmetry_cell_setting     monoclinic
_symmetry_space_group_name_H-M     'C 2/c'
_symmetry_space_group_name_Hall     '-C 2yc'
loop_
    _symmetry_equiv_pos_as_xyz
    'x, y, z'
    '-x, y, -z+1/2'
    'x+1/2, y+1/2, z'
    '-x+1/2, y+1/2, -z+1/2'
    '-x, -y, -z'
    'x, -y, z-1/2'
    '-x+1/2, -y+1/2, -z'
    'x+1/2, -y+1/2, z-1/2'
_cell_length_a     26.360(5)
_cell_length_b     8.5949(16)
_cell_length_c     14.814(3)
_cell_angle_alpha     90.00
_cell_angle_beta     96.266(2)
_cell_angle_gamma     90.00
_cell_volume     3336.3(10)
_cell_formula_units_Z     8
_cell_measurement_reflns_used     4025
_cell_measurement_theta_min     2.1905
_cell_measurement_theta_max     27.569
_cell_measurement_temperature     298(2)
_exptl_crystal_description     bar
_exptl_crystal_colour     yellow
_exptl_crystal_size_max     0.61
_exptl_crystal_size_mid     0.42
_exptl_crystal_size_min     0.40
_exptl_crystal_density_diffrn     1.560
_exptl_crystal_density_meas     ?
_exptl_crystal_density_method     'not measured'
_exptl_crystal_F_000     1584
_exptl_absorpt_coefficient_mu     1.730
_exptl_absorpt_correction_type     multi-scan
_exptl_absorpt_process_details     '(SADABS; Sheldrick, 1996)'
_exptl_absorpt_correction_T_min     0.4184
_exptl_absorpt_correction_T_max     0.5446
_exptl_special_details
;
;
_diffrn_ambient_temperature     298(2)
_diffrn_radiation_type     MoK\a
_diffrn_radiation_wavelength     0.71073
_diffrn_radiation_source     'fine-focus sealed tube'
_diffrn_radiation_monochromator     graphite
_diffrn_measurement_device_type     'Bruker SMART APEX CCD'
_diffrn_measurement_method     '\f and \w'
_diffrn_detector_area_resol_mean     ?
_diffrn_reflns_number     9311
_diffrn_reflns_av_R_equivalents     0.0400
_diffrn_reflns_av_sigmaI/netI     0.0389
_diffrn_reflns_theta_min     2.49
_diffrn_reflns_theta_max     26.99
_diffrn_reflns_theta_full     26.99
_diffrn_measured_fraction_theta_max     0.994
_diffrn_measured_fraction_theta_full     0.994
_diffrn_reflns_limit_h_min     -33
_diffrn_reflns_limit_h_max     26
_diffrn_reflns_limit_k_min     -9
_diffrn_reflns_limit_k_max     10
_diffrn_reflns_limit_l_min     -18
_diffrn_reflns_limit_l_max     18
_diffrn_standards_number     ?
_diffrn_standards_interval_count     ?
_diffrn_standards_interval_time     ?
_diffrn_standards_decay_%     ?
_refine_special_details
;
Refinement of <i>F</i>^2^ against ALL reflections. The weighted <i>R</i>-factor
<i>wR</i> and goodness of fit <i>S</i> are based on <i>F</i>^2^, conventional
<i>R</i>-factors <i>R</i> are based on <i>F</i>, with <i>F</i> set to zero for
negative <i>F</i>^2^. The threshold expression of <i>F</i>^2^ >
\s(<i>F</i>^2^) is used only for calculating <i>R</i>-factors(gt) <i>etc</i>.
and is not relevant to the choice of reflections for refinement.
<i>R</i>-factors based on <i>F</i>^2^ are statistically about twice as large
as those based on <i>F</i>, and <i>R</i>- factors based on ALL data will be
even larger.
;
_reflns_number_total     3616
_reflns_number_gt     2974
_reflns_threshold_expression     I>2\s(I)
_refine_ls_structure_factor_coef     Fsqd
_refine_ls_matrix_type     full
_refine_ls_R_factor_all     0.0438
_refine_ls_R_factor_gt     0.0352
_refine_ls_wR_factor_gt     0.0940
_refine_ls_wR_factor_ref     0.0974
_refine_ls_goodness_of_fit_ref     1.055
_refine_ls_restrained_S_all     1.055
_refine_ls_number_reflns     3616
_refine_ls_number_parameters     209
_refine_ls_number_restraints     0
_refine_ls_hydrogen_treatment     constr
_refine_ls_weighting_scheme     calc
_refine_ls_weighting_details
         'calc w=1/[\s^2^(Fo^2^)+(0.0536P)^2^+0.2305P] where P=(Fo^2^+2Fc^2^)/3'
_atom_sites_solution_hydrogens     geom
_atom_sites_solution_primary     direct
_atom_sites_solution_secondary     difmap
_refine_ls_shift/su_max     0.001
_refine_ls_shift/su_mean     0.000
_refine_diff_density_max     0.326
_refine_diff_density_min     -0.489
_refine_ls_extinction_method     none
_refine_ls_extinction_coef     ?
loop_
    _atom_type_symbol
    _atom_type_description
    _atom_type_scat_dispersion_real
    _atom_type_scat_dispersion_imag
    _atom_type_scat_source
    'C' 'C' 0.0033 0.0016
                         'International Tables Vol C Tables 4.2.6.8 and 6.1.1.4'
    'H' 'H' 0.0000 0.0000
                         'International Tables Vol C Tables 4.2.6.8 and 6.1.1.4'
    'N' 'N' 0.0061 0.0033
                         'International Tables Vol C Tables 4.2.6.8 and 6.1.1.4'
    'O' 'O' 0.0106 0.0060
                         'International Tables Vol C Tables 4.2.6.8 and 6.1.1.4'
    'S' 'S' 0.1246 0.1234
                         'International Tables Vol C Tables 4.2.6.8 and 6.1.1.4'
    'Zn' 'Zn' 0.2839 1.4301
                         'International Tables Vol C Tables 4.2.6.8 and 6.1.1.4'
_computing_data_collection     'SMART (Bruker, 1997)'
_computing_cell_refinement     'SAINT (Bruker, 1997)'
_computing_data_reduction     'SAINT (Bruker, 1997)'
_computing_structure_solution     'SHELXTL (Sheldrick, 2008)'
_computing_structure_refinement     'SHELXTL (Sheldrick, 2008)'
_computing_molecular_graphics     'SHELXTL (Sheldrick, 2008)'
_computing_publication_material     'SHELXTL (Sheldrick, 2008)'
loop_
    _atom_site_type_symbol
    _atom_site_label
    _atom_site_fract_x
    _atom_site_fract_y
    _atom_site_fract_z
    _atom_site_U_iso_or_equiv
    _atom_site_adp_type
    _atom_site_calc_flag
    _atom_site_refinement_flags
    _atom_site_occupancy
    _atom_site_disorder_assembly
    _atom_site_disorder_group
    Zn Zn1 0.130923(10) 1.01266(3) 0.392499(16) 0.04081(11) Uani d . 1 . .
    S S2 0.07232(4) 1.52220(8) 0.35198(6) 0.0700(2) Uani d . 1 . .
    S S3 0.15576(3) 0.73246(10) 0.13159(4) 0.0627(2) Uani d . 1 . .
    N N1 0.19776(7) 0.98293(19) 0.47711(12) 0.0374(4) Uani d . 1 . .
    N N2 0.10343(6) 0.8750(2) 0.48692(10) 0.0372(4) Uani d . 1 . .
    C C5 0.19054(7) 0.8893(2) 0.54870(12) 0.0350(4) Uani d . 1 . .
    N N3 0.10454(8) 1.2204(3) 0.38239(13) 0.0557(5) Uani d . 1 . .
    O O1 0.02497(6) 0.8745(2) 0.41868(12) 0.0593(4) Uani d . 1 . .
    C C4 0.22974(8) 0.8481(3) 0.61569(13) 0.0415(5) Uani d . 1 . .
    C C8 0.13985(8) 0.8311(2) 0.55315(13) 0.0363(4) Uani d . 1 . .
    C C6 0.21868(10) 0.7477(3) 0.68714(15) 0.0510(6) Uani d . 1 . .
    H H6 0.2446 0.7205 0.7320 0.061 Uiso calc R 1 . .
    C C12 0.05651(8) 0.8226(3) 0.48815(15) 0.0446(5) Uani d . 1 . .
    N N4 0.13885(8) 0.9127(3) 0.27851(13) 0.0580(5) Uani d . 1 . .
    C C14 0.14584(8) 0.8383(3) 0.21771(14) 0.0424(5) Uani d . 1 . .
    C C9 0.13065(9) 0.7316(3) 0.62413(15) 0.0435(5) Uani d . 1 . .
    C C2 0.09073(8) 1.3458(3) 0.37012(13) 0.0422(5) Uani d . 1 . .
    C C7 0.17119(10) 0.6909(3) 0.69101(15) 0.0530(6) Uani d . 1 . .
    H H7 0.1650 0.6244 0.7381 0.064 Uiso calc R 1 . .
    C C11 0.04328(10) 0.7227(3) 0.55773(17) 0.0552(6) Uani d . 1 . .
    H H11 0.0099 0.6878 0.5580 0.066 Uiso calc R 1 . .
    C C3 0.27856(9) 0.9092(3) 0.60652(16) 0.0517(6) Uani d . 1 . .
    H H3 0.3059 0.8854 0.6494 0.062 Uiso calc R 1 . .
    C C10 0.07972(10) 0.6789(3) 0.62360(16) 0.0545(6) Uani d . 1 . .
    H H10 0.0713 0.6130 0.6695 0.065 Uiso calc R 1 . .
    C C15 0.28561(10) 1.0030(3) 0.53490(19) 0.0543(7) Uani d . 1 . .
    H H15 0.3177 1.0435 0.5286 0.065 Uiso calc R 1 . .
    C C1 0.24425(9) 1.0379(3) 0.47095(17) 0.0471(5) Uani d . 1 . .
    H H1 0.2495 1.1020 0.4223 0.057 Uiso calc R 1 . .
    C C13 -0.02649(9) 0.8142(4) 0.4045(2) 0.0721(8) Uani d . 1 . .
    H H13A -0.0254 0.7027 0.4012 0.108 Uiso calc R 1 . .
    H H13B -0.0433 0.8548 0.3487 0.108 Uiso calc R 1 . .
    H H13C -0.0449 0.8450 0.4540 0.108 Uiso calc R 1 . .
loop_
    _atom_site_aniso_label
    _atom_site_aniso_U_11
    _atom_site_aniso_U_22
    _atom_site_aniso_U_33
    _atom_site_aniso_U_12
    _atom_site_aniso_U_13
    _atom_site_aniso_U_23
    Zn1 0.03960(18) 0.04250(18) 0.04019(16) 0.00072(11) 0.00369(11) 0.00223(10)
    S2 0.0862(6) 0.0478(4) 0.0775(5) 0.0193(4) 0.0155(4) -0.0028(3)
    S3 0.0606(4) 0.0723(5) 0.0568(4) 0.0133(3) 0.0135(3) -0.0126(3)
    N1 0.0323(10) 0.0394(10) 0.0409(9) -0.0019(7) 0.0053(7) -0.0012(7)
    N2 0.0320(9) 0.0377(10) 0.0427(9) -0.0020(8) 0.0078(7) -0.0029(7)
    C5 0.0357(11) 0.0319(10) 0.0383(10) 0.0010(9) 0.0080(8) -0.0052(8)
    N3 0.0631(14) 0.0480(13) 0.0566(12) 0.0108(11) 0.0095(10) 0.0064(9)
    O1 0.0332(9) 0.0696(12) 0.0735(11) -0.0053(8) -0.0016(7) 0.0038(9)
    C4 0.0399(12) 0.0424(12) 0.0419(11) 0.0026(10) 0.0027(9) -0.0043(9)
    C8 0.0378(11) 0.0344(11) 0.0380(10) 0.0001(9) 0.0099(8) -0.0028(8)
    C6 0.0518(15) 0.0577(15) 0.0419(12) 0.0095(12) -0.0021(10) 0.0045(10)
    C12 0.0355(12) 0.0456(13) 0.0533(12) -0.0043(10) 0.0072(9) -0.0080(10)
    N4 0.0637(14) 0.0639(14) 0.0467(11) 0.0039(12) 0.0065(9) -0.0073(11)
    C14 0.0345(11) 0.0474(13) 0.0448(12) 0.0044(10) 0.0024(9) 0.0073(10)
    C9 0.0524(14) 0.0397(12) 0.0406(11) -0.0023(10) 0.0145(9) 0.0000(9)
    C2 0.0395(12) 0.0512(14) 0.0369(10) 0.0001(11) 0.0089(8) -0.0035(9)
    C7 0.0645(17) 0.0512(15) 0.0451(12) 0.0054(12) 0.0135(11) 0.0098(11)
    C11 0.0421(13) 0.0618(16) 0.0648(15) -0.0143(12) 0.0205(11) -0.0046(12)
    C3 0.0390(12) 0.0560(15) 0.0572(13) 0.0013(11) -0.0072(10) -0.0045(12)
    C10 0.0574(15) 0.0576(15) 0.0522(13) -0.0120(13) 0.0220(11) 0.0036(11)
    C15 0.0366(13) 0.0585(17) 0.0672(17) -0.0106(11) 0.0034(12) -0.0008(12)
    C1 0.0373(13) 0.0486(13) 0.0561(13) -0.0088(11) 0.0083(10) 0.0019(10)
    C13 0.0303(13) 0.086(2) 0.099(2) -0.0058(14) -0.0020(13) -0.0092(17)
_geom_special_details
;
All e.s.d.'s (except the e.s.d. in the dihedral angle between two l.s. planes)
are estimated using the full covariance matrix. The cell e.s.d.'s are taken
into account individually in the estimation of e.s.d.'s in distances, angles
and torsion angles; correlations between e.s.d.'s in cell parameters are only
used when they are defined by crystal symmetry. An approximate (isotropic)
treatment of cell e.s.d.'s is used for estimating e.s.d.'s involving l.s.
planes.
;
loop_
    _geom_bond_atom_site_label_1
    _geom_bond_atom_site_label_2
    _geom_bond_site_symmetry_2
    _geom_bond_distance
    _geom_bond_publ_flag
    Zn1 N3 . 1.916(2) Y
    Zn1 N4 . 1.926(2) Y
    Zn1 N2 . 2.0254(16) Y
    Zn1 N1 . 2.0636(19) Y
    S2 C2 . 1.606(3) ?
    S3 C14 . 1.611(2) ?
    N1 C1 . 1.326(3) ?
    N1 C5 . 1.361(3) ?
    N2 C12 . 1.319(3) ?
    N2 C8 . 1.349(3) ?
    C5 C4 . 1.398(3) ?
    C5 C8 . 1.435(3) ?
    N3 C2 . 1.145(3) ?
    O1 C12 . 1.328(3) ?
    O1 C13 . 1.446(3) ?
    C4 C3 . 1.410(3) ?
    C4 C6 . 1.421(3) ?
    C8 C9 . 1.397(3) ?
    C6 C7 . 1.351(3) ?
    C6 H6 . 0.9300 ?
    C12 C11 . 1.414(3) ?
    N4 C14 . 1.136(3) ?
    C9 C10 . 1.416(3) ?
    C9 C7 . 1.419(3) ?
    C7 H7 . 0.9300 ?
    C11 C10 . 1.346(4) ?
    C11 H11 . 0.9300 ?
    C3 C15 . 1.361(4) ?
    C3 H3 . 0.9300 ?
    C10 H10 . 0.9300 ?
    C15 C1 . 1.397(4) ?
    C15 H15 . 0.9300 ?
    C1 H1 . 0.9300 ?
    C13 H13A . 0.9600 ?
    C13 H13B . 0.9600 ?
    C13 H13C . 0.9600 ?
loop_
    _geom_angle_atom_site_label_1
    _geom_angle_atom_site_label_2
    _geom_angle_atom_site_label_3
    _geom_angle_site_symmetry_1
    _geom_angle_site_symmetry_3
    _geom_angle
    _geom_angle_publ_flag
    N3 Zn1 N4 . . 114.85(9) Y
    N3 Zn1 N2 . . 116.36(8) Y
    N4 Zn1 N2 . . 115.23(9) Y
    N3 Zn1 N1 . . 116.20(8) Y
    N4 Zn1 N1 . . 108.07(8) Y
    N2 Zn1 N1 . . 81.62(7) Y
    C1 N1 C5 . . 118.2(2) ?
    C1 N1 Zn1 . . 130.42(16) ?
    C5 N1 Zn1 . . 111.33(14) ?
    C12 N2 C8 . . 119.23(18) ?
    C12 N2 Zn1 . . 128.04(15) ?
    C8 N2 Zn1 . . 112.68(13) ?
    N1 C5 C4 . . 123.20(19) ?
    N1 C5 C8 . . 116.87(18) ?
    C4 C5 C8 . . 119.93(18) ?
    C2 N3 Zn1 . . 174.4(2) ?
    C12 O1 C13 . . 119.4(2) ?
    C5 C4 C3 . . 116.7(2) ?
    C5 C4 C6 . . 119.1(2) ?
    C3 C4 C6 . . 124.2(2) ?
    N2 C8 C9 . . 123.38(19) ?
    N2 C8 C5 . . 117.48(17) ?
    C9 C8 C5 . . 119.14(19) ?
    C7 C6 C4 . . 121.2(2) ?
    C7 C6 H6 . . 119.4 ?
    C4 C6 H6 . . 119.4 ?
    N2 C12 O1 . . 112.55(19) ?
    N2 C12 C11 . . 121.6(2) ?
    O1 C12 C11 . . 125.8(2) ?
    C14 N4 Zn1 . . 171.4(2) ?
    N4 C14 S3 . . 179.9(3) ?
    C8 C9 C10 . . 115.7(2) ?
    C8 C9 C7 . . 119.8(2) ?
    C10 C9 C7 . . 124.5(2) ?
    N3 C2 S2 . . 178.9(2) ?
    C6 C7 C9 . . 120.8(2) ?
    C6 C7 H7 . . 119.6 ?
    C9 C7 H7 . . 119.6 ?
    C10 C11 C12 . . 119.0(2) ?
    C10 C11 H11 . . 120.5 ?
    C12 C11 H11 . . 120.5 ?
    C15 C3 C4 . . 119.9(2) ?
    C15 C3 H3 . . 120.0 ?
    C4 C3 H3 . . 120.0 ?
    C11 C10 C9 . . 121.0(2) ?
    C11 C10 H10 . . 119.5 ?
    C9 C10 H10 . . 119.5 ?
    C3 C15 C1 . . 119.5(2) ?
    C3 C15 H15 . . 120.2 ?
    C1 C15 H15 . . 120.2 ?
    N1 C1 C15 . . 122.4(2) ?
    N1 C1 H1 . . 118.8 ?
    C15 C1 H1 . . 118.8 ?
    O1 C13 H13A . . 109.5 ?
    O1 C13 H13B . . 109.5 ?
    H13A C13 H13B . . 109.5 ?
    O1 C13 H13C . . 109.5 ?
    H13A C13 H13C . . 109.5 ?
    H13B C13 H13C . . 109.5 ?
loop_
    _geom_torsion_atom_site_label_1
    _geom_torsion_atom_site_label_2
    _geom_torsion_atom_site_label_3
    _geom_torsion_atom_site_label_4
    _geom_torsion_site_symmetry_1
    _geom_torsion_site_symmetry_2
    _geom_torsion_site_symmetry_3
    _geom_torsion_site_symmetry_4
    _geom_torsion
    _geom_torsion_publ_flag
    N3 Zn1 N1 C1 . . . . -64.6(2) ?
    N4 Zn1 N1 C1 . . . . 66.2(2) ?
    N2 Zn1 N1 C1 . . . . -179.9(2) ?
    N3 Zn1 N1 C5 . . . . 116.32(14) ?
    N4 Zn1 N1 C5 . . . . -112.90(14) ?
    N2 Zn1 N1 C5 . . . . 1.00(13) ?
    N3 Zn1 N2 C12 . . . . 66.0(2) ?
    N4 Zn1 N2 C12 . . . . -72.75(19) ?
    N1 Zn1 N2 C12 . . . . -178.84(19) ?
    N3 Zn1 N2 C8 . . . . -116.55(14) ?
    N4 Zn1 N2 C8 . . . . 104.70(15) ?
    N1 Zn1 N2 C8 . . . . -1.40(13) ?
    C1 N1 C5 C4 . . . . -0.2(3) ?
    Zn1 N1 C5 C4 . . . . 179.00(16) ?
    C1 N1 C5 C8 . . . . -179.68(19) ?
    Zn1 N1 C5 C8 . . . . -0.5(2) ?
    N1 C5 C4 C3 . . . . 0.2(3) ?
    C8 C5 C4 C3 . . . . 179.70(19) ?
    N1 C5 C4 C6 . . . . -178.99(19) ?
    C8 C5 C4 C6 . . . . 0.5(3) ?
    C12 N2 C8 C9 . . . . 0.1(3) ?
    Zn1 N2 C8 C9 . . . . -177.64(16) ?
    C12 N2 C8 C5 . . . . 179.27(18) ?
    Zn1 N2 C8 C5 . . . . 1.6(2) ?
    N1 C5 C8 N2 . . . . -0.7(3) ?
    C4 C5 C8 N2 . . . . 179.77(18) ?
    N1 C5 C8 C9 . . . . 178.51(17) ?
    C4 C5 C8 C9 . . . . -1.0(3) ?
    C5 C4 C6 C7 . . . . 0.4(3) ?
    C3 C4 C6 C7 . . . . -178.8(2) ?
    C8 N2 C12 O1 . . . . -179.57(18) ?
    Zn1 N2 C12 O1 . . . . -2.3(3) ?
    C8 N2 C12 C11 . . . . 0.7(3) ?
    Zn1 N2 C12 C11 . . . . 177.98(16) ?
    C13 O1 C12 N2 . . . . 173.2(2) ?
    C13 O1 C12 C11 . . . . -7.1(4) ?
    N2 C8 C9 C10 . . . . -0.6(3) ?
    C5 C8 C9 C10 . . . . -179.83(19) ?
    N2 C8 C9 C7 . . . . 179.9(2) ?
    C5 C8 C9 C7 . . . . 0.6(3) ?
    C4 C6 C7 C9 . . . . -0.7(4) ?
    C8 C9 C7 C6 . . . . 0.2(4) ?
    C10 C9 C7 C6 . . . . -179.3(2) ?
    N2 C12 C11 C10 . . . . -0.8(4) ?
    O1 C12 C11 C10 . . . . 179.5(2) ?
    C5 C4 C3 C15 . . . . -0.1(3) ?
    C6 C4 C3 C15 . . . . 179.1(2) ?
    C12 C11 C10 C9 . . . . 0.2(4) ?
    C8 C9 C10 C11 . . . . 0.5(3) ?
    C7 C9 C10 C11 . . . . 180.0(2) ?
    C4 C3 C15 C1 . . . . 0.0(4) ?
    C5 N1 C1 C15 . . . . 0.1(3) ?
    Zn1 N1 C1 C15 . . . . -178.98(17) ?
    C3 C15 C1 N1 . . . . 0.1(4) ?
data_global
_journal_date_recd_electronic     2008-03-15
_journal_date_accepted     2008-04-24
_journal_name_full     'Acta Crystallographica, Section E'
_journal_year     2008
_journal_volume     64
_journal_issue      6
_journal_page_first     m770
_journal_page_last     m770
_journal_paper_category     QM
_journal_coeditor_code     LH2603
_publ_contact_author
;
      Hong Li
      Department of Chemistry and Chemical Engineering
      Institute of Materials Chemistry
      Binzhou University
      Binzhou 256603
      People's Republic of China
;
_publ_contact_author_email     honglizhang1968@yahoo.cn
_publ_contact_author_fax     '86 534 3190038'
_publ_contact_author_phone     '86 534 3190038'
_publ_section_title
;\
(2-Methoxy-1,10-phenanthroline-\k^2^<i>N</i>,<i>N</i>')bis(thiocyanato-\
\k<i>N</i>)zinc(II)
;
loop_
    _publ_author_name
    _publ_author_address
    'Li, Hong'
;     Department of Chemistry and Chemical Engineering
      Institute of Materials Chemistry
      Binzhou University
      Binzhou 256603
      People's Republic of China
;
    'Hu, Tai Qiu'
;     Department of Chemistry
      Shandong Normal University
      Jinan 250014
      People's Republic of China
;
    'Zhang, Shi Guo'
;     Department of Chemistry and Chemical Engineering
      Institute of Materials Chemistry
      Binzhou University
      Binzhou 256603
      People's Republic of China
;
