# Supplementary material for: (2-Meth­oxy-1,10-phenanthroline-κ2 N,N′)bis­(thio­cyanato-κN)zinc(II)
Source: Acta Crystallogr Sect E Struct Rep Online. 2008 May 3;64(Pt 6):m770. doi: 10.1107/S1600536808011793 (PMC2961423; doi:10.1107/S1600536808011793)
Supplement: Supplementary file 2 [file e-64-0m770-Isup2.hkl]

# 
# h,k,l, Fc-squared, Fo-squared, sigma(Fo-squared) and status flag 
# 
data_I
_shelx_title ' 71116bm in C2/c' 
_shelx_refln_list_code          4 
_shelx_F_calc_maximum      636.95 
_exptl_crystal_F_000      1584.00 
_reflns_d_resolution_high  0.7829 
 
loop_ 
 _symmetry_equiv_pos_as_xyz 
 'x, y, z' 
 '-x, y, -z+1/2' 
 'x+1/2, y+1/2, z' 
 '-x+1/2, y+1/2, -z+1/2' 
 '-x, -y, -z' 
 'x, -y, z-1/2' 
 '-x+1/2, -y+1/2, -z' 
 'x+1/2, -y+1/2, z-1/2' 
 
_cell_length_a    26.3604 
_cell_length_b     8.5949 
_cell_length_c    14.8142 
_cell_angle_alpha  90.000 
_cell_angle_beta   96.266 
_cell_angle_gamma  90.000 
 
_shelx_F_squared_multiplier     1.000 
 
loop_ 
 _refln_index_h 
 _refln_index_k 
 _refln_index_l 
 _refln_F_squared_calc 
 _refln_F_squared_meas 
 _refln_F_squared_sigma 
 _refln_observed_status 
   4   0   0   111019.34    77613.77   3446.69 o 
   6   0   0       13.15        7.72      6.08 o 
   8   0   0    22789.05    24120.86    563.02 o 
  10   0   0    21207.21    21370.35    457.78 o 
  12   0   0    19289.94    21424.61    446.41 o 
  14   0   0    19794.96    20066.13    421.68 o 
  16   0   0      342.17      347.64     23.34 o 
  18   0   0    12797.73    13813.81    301.12 o 
  20   0   0     3981.06     4081.49    107.47 o 
  22   0   0     1296.04     1430.23     54.99 o 
  24   0   0       19.02       29.07     19.14 o 
  26   0   0     1894.44     1617.74     98.46 o 
  28   0   0      294.57      380.83     57.75 o 
  30   0   0     1079.56     1030.18     88.93 o 
  32   0   0      402.23      324.82     61.21 o 
   1   1   0    27624.86    25823.18    553.64 o 
   3   1   0    51416.65    49508.36    797.65 o 
   5   1   0     1176.12     1042.75     26.17 o 
   7   1   0   112213.58   102034.77   1501.16 o 
   9   1   0    17177.72    17988.21    263.74 o 
  11   1   0    38778.58    38805.80    942.30 o 
  13   1   0    23232.55    25045.07    767.22 o 
  15   1   0    10557.85    10551.64    234.75 o 
  17   1   0        1.80       84.69     46.91 o 
  19   1   0    13176.18    13141.25    277.47 o 
  21   1   0     3943.93     4081.79     77.44 o 
  23   1   0      468.81      473.30     23.71 o 
  25   1   0      306.77      340.06     26.31 o 
  27   1   0     4503.91     4490.32    262.45 o 
  29   1   0      342.02      354.19     39.61 o 
  31   1   0     1252.00     1566.13    106.69 o 
  33   1   0      311.61      340.99     64.39 o 
   0   2   0     2422.76     2709.71     90.37 o 
   2   2   0     5863.55     5417.19    176.99 o 
   4   2   0     3485.88     3060.39     57.77 o 
   6   2   0     9109.94     9694.33    236.50 o 
   8   2   0     6125.95     5936.06    138.08 o 
  10   2   0     1323.75     1408.19     35.72 o 
  12   2   0    16834.97    16455.78    513.68 o 
  14   2   0    10403.39    10649.57    267.58 o 
  16   2   0    33852.72    33863.16   1408.34 o 
  18   2   0    10045.61     9765.78    389.99 o 
  20   2   0     6851.02     6802.66    254.46 o 
  22   2   0     1272.91     1259.81     47.27 o 
  24   2   0     2100.76     2308.00    102.10 o 
  26   2   0     2095.16     2169.66     70.60 o 
  28   2   0       57.49       77.77     29.26 o 
  30   2   0     1301.47     1098.03     93.26 o 
  32   2   0       47.40       50.82     45.33 o 
   1   3   0       69.95       97.73      9.82 o 
   3   3   0    35165.68    33526.56    561.37 o 
   5   3   0     4085.83     3951.86     75.65 o 
   7   3   0    29553.64    30512.21    803.72 o 
   9   3   0     2164.26     1961.18     73.94 o 
  11   3   0     3444.95     2815.35     92.04 o 
  13   3   0     2372.65     2410.30     73.05 o 
  15   3   0     8469.11     8611.51    441.75 o 
  17   3   0      147.47      126.44     14.03 o 
  19   3   0     4688.76     4556.16    232.88 o 
  21   3   0      462.62      421.85     32.67 o 
  23   3   0     7604.67     7359.33    745.14 o 
  25   3   0     1646.60     1678.20    130.14 o 
  27   3   0     3641.81     3430.68    496.61 o 
  29   3   0       11.52       21.37     42.15 o 
  31   3   0      636.52      649.35     76.80 o 
   0   4   0    45196.19    45770.64   1334.50 o 
   2   4   0     2237.03     2109.90     57.43 o 
   4   4   0    25238.23    24707.08    419.71 o 
   6   4   0      384.48      401.35     18.36 o 
   8   4   0     4580.59     4530.67    138.71 o 
  10   4   0     6670.67     7024.25    342.91 o 
  12   4   0     7096.60     7484.69    453.88 o 
  14   4   0     9631.96     9795.96    636.10 o 
  16   4   0     6872.47     7044.63    457.88 o 
  18   4   0      511.97      590.34     73.52 o 
  20   4   0     1772.95     1734.26    119.02 o 
  22   4   0       11.15        0.00     20.60 o 
  24   4   0     4399.23     4260.35    446.52 o 
  26   4   0      443.87      416.36     67.71 o 
  28   4   0      138.34      123.86     47.35 o 
  30   4   0      508.37      458.21     68.72 o 
   1   5   0       22.18       23.42     11.02 o 
   3   5   0     4475.54     4211.06    104.01 o 
   5   5   0     1951.70     1804.14     45.93 o 
   7   5   0     8948.01     9230.18    249.05 o 
   9   5   0     7546.59     7538.14    222.20 o 
  11   5   0     9185.42     9675.54    524.23 o 
  13   5   0     3100.72     3173.77    253.21 o 
  15   5   0     3849.60     4247.43    311.63 o 
  17   5   0      310.04      268.36     29.77 o 
  19   5   0     2510.39     2247.21    406.10 o 
  21   5   0      225.89      246.23     43.60 o 
  23   5   0     1841.92     1771.93    336.37 o 
  25   5   0      113.85      150.74     39.56 o 
  27   5   0     1611.80     1563.33    219.58 o 
  29   5   0       26.54        5.20     40.13 o 
   0   6   0    17638.35    18364.27    560.13 o 
   2   6   0      888.55      826.63     38.55 o 
   4   6   0     5632.04     5355.20    108.54 o 
   6   6   0      937.72      843.30     39.22 o 
   8   6   0     1151.54     1168.07     45.71 o 
  10   6   0      591.41      639.68     50.53 o 
  12   6   0     2524.45     2456.29    186.66 o 
  14   6   0     2853.48     2838.83    411.29 o 
  16   6   0     4376.28     4222.94    628.56 o 
  18   6   0     2643.04     2490.37    471.78 o 
  20   6   0     1211.35     1229.11    112.03 o 
  22   6   0      645.23      661.99    150.14 o 
  24   6   0      145.59      203.54     50.53 o 
  26   6   0     1004.21     1021.02    190.13 o 
  28   6   0       58.70       95.57     56.59 o 
   1   7   0     3198.38     2943.25    148.98 o 
   3   7   0     7069.52     6983.53    143.92 o 
   5   7   0       14.53        0.00     13.32 o 
   7   7   0     7675.94     7803.63    193.44 o 
   9   7   0      489.60      556.09     66.84 o 
  11   7   0     5528.85     5884.28    220.59 o 
  13   7   0      380.22      366.56     50.82 o 
  15   7   0      899.00      847.86     58.47 o 
  17   7   0       13.31       16.19     24.12 o 
  19   7   0     1098.79     1151.39    120.69 o 
  21   7   0      174.03      148.98     33.49 o 
  23   7   0      447.22      419.46     45.65 o 
  25   7   0        3.00       18.82     29.92 o 
   0   8   0     7517.85     7285.48    252.06 o 
   2   8   0      191.16      230.23     29.61 o 
   4   8   0     2157.61     2094.65     76.76 o 
   6   8   0       88.83       73.15     25.37 o 
   8   8   0     1090.48     1160.39     61.46 o 
  10   8   0        7.08       23.61     28.57 o 
  12   8   0     1952.89     2571.26    808.44 o 
  14   8   0      279.30      368.83    440.74 o 
  16   8   0      416.73      434.25     64.10 o 
  18   8   0      106.31      106.45     32.99 o 
  20   8   0      261.22      303.03     62.22 o 
  22   8   0        7.11       19.22     29.06 o 
   1   9   0      155.79      149.56     49.37 o 
   3   9   0      349.98      314.71     55.44 o 
   5   9   0      608.73      695.73     48.67 o 
   7   9   0      234.43      239.12     38.69 o 
   9   9   0      985.90     1135.88    169.92 o 
  11   9   0      442.28      518.21     94.27 o 
  13   9   0     1047.52     1544.26   1114.78 o 
  15   9   0      147.92      142.92     53.99 o 
  17   9   0        0.31        0.00     43.89 o 
  19   9   0      587.57      621.34     83.15 o 
   0  10   0      552.86      553.20     81.13 o 
   2  10   0        3.54       23.24     35.97 o 
   4  10   0      324.42      319.62     63.23 o 
   6  10   0       81.95       62.08     49.66 o 
   8  10   0       10.43       28.30     47.64 o 
  10  10   0        1.47       25.03     38.56 o 
  12  10   0      625.51     1151.44    668.98 o 
 -33   1   1       44.21       46.09     33.96 o 
 -31   1   1      108.41      116.63     51.83 o 
 -29   1   1       19.80       29.69     27.66 o 
 -27   1   1       17.53       29.29     25.10 o 
 -25   1   1       49.23       95.67     62.22 o 
 -23   1   1      365.78      407.47     32.41 o 
 -21   1   1     1447.77     1410.14     40.51 o 
 -19   1   1     1337.32     1426.96     41.09 o 
 -17   1   1      823.28      945.22     27.75 o 
 -15   1   1      876.17      975.95     31.67 o 
 -13   1   1      523.70      754.05     18.15 o 
 -11   1   1       35.36       43.87      5.86 o 
  -9   1   1    13435.66    14113.67    227.90 o 
  -7   1   1    25270.92    27213.43    546.33 o 
  -5   1   1    28918.96    30073.29    412.31 o 
  -3   1   1     2122.70     2185.29     40.31 o 
  -1   1   1     7130.99     7602.74    403.79 o 
   1   1   1     8642.69     9058.61    156.13 o 
   3   1   1        4.41       22.84      9.63 o 
   5   1   1     3779.74     3815.87     66.72 o 
   7   1   1    10842.09    11808.47    175.34 o 
   9   1   1     4128.35     4522.60     73.60 o 
  11   1   1     5989.67     6194.77    171.61 o 
  13   1   1     7951.07     8418.13    256.30 o 
  15   1   1      595.11      552.40     20.77 o 
  17   1   1     4756.44     4903.92    113.65 o 
  19   1   1       39.49        9.45     10.81 o 
  21   1   1      454.44      468.23     23.02 o 
  23   1   1     4909.67     5015.68    122.01 o 
  25   1   1        7.65       18.82     14.36 o 
  27   1   1      274.16      296.89     27.71 o 
  29   1   1      120.73      141.35     32.00 o 
  31   1   1      181.15      164.00     51.97 o 
  33   1   1      172.32      135.70     51.97 o 
 -32   2   1       16.39        2.60     41.58 o 
 -30   2   1      257.25      368.50     44.00 o 
 -28   2   1        0.57        0.00     25.31 o 
 -26   2   1      889.35      830.83     52.02 o 
 -24   2   1        2.41        0.00     16.13 o 
 -22   2   1     1767.22     1859.11     55.21 o 
 -20   2   1       16.88       13.94     11.19 o 
 -18   2   1     2324.49     2328.90     79.76 o 
 -16   2   1      900.06      896.04     22.33 o 
 -14   2   1       24.86       50.45      7.27 o 
 -12   2   1     3687.02     4066.10    111.36 o 
 -10   2   1      189.77      228.05      9.36 o 
  -8   2   1        8.22       24.33      7.99 o 
  -6   2   1     4470.02     4905.44     76.05 o 
  -4   2   1     4187.96     4700.19    137.00 o 
  -2   2   1    22460.31    24194.36    499.00 o 
   0   2   1     4669.98     5213.01    160.24 o 
   2   2   1      557.13      545.32     40.06 o 
   4   2   1      949.52     1031.24     50.45 o 
   6   2   1     1925.08     2002.41    101.39 o 
   8   2   1      120.96      121.16      6.12 o 
  10   2   1      578.81      655.28     14.65 o 
  12   2   1     1052.14     1233.73     52.51 o 
  14   2   1      518.58      542.03     29.38 o 
  16   2   1      344.35      412.72     19.46 o 
  18   2   1       33.75       16.48     10.60 o 
  20   2   1       49.74       51.84     13.26 o 
  22   2   1     2490.39     2547.26    135.65 o 
  24   2   1        2.01       11.70     14.34 o 
  26   2   1        1.80       13.22     18.55 o 
  28   2   1       57.28       46.87     26.32 o 
  30   2   1       48.98      118.67     49.37 o 
  32   2   1        5.97        0.00     41.58 o 
 -31   3   1      230.32      203.84     56.01 o 
 -29   3   1       50.74       71.89     44.18 o 
 -27   3   1      301.60      303.65     61.21 o 
 -25   3   1     4053.50     4168.01    321.71 o 
 -23   3   1      245.24      285.63     26.92 o 
 -21   3   1      910.16      860.69     68.80 o 
 -19   3   1      174.28      137.41     14.91 o 
 -17   3   1     1152.06     1071.88     85.68 o 
 -15   3   1     3553.47     3796.69    134.19 o 
 -13   3   1     2436.22     2507.74    100.44 o 
 -11   3   1       35.77       53.21      7.49 o 
  -9   3   1       19.59       58.36     18.51 o 
  -7   3   1      616.82      552.67     19.68 o 
  -5   3   1     1185.53     1305.54     31.84 o 
  -3   3   1     1198.51     1052.48     32.13 o 
  -1   3   1    12643.54    13918.89    294.42 o 
   1   3   1       61.60       41.74      8.10 o 
   3   3   1       48.00      105.65     22.18 o 
   5   3   1       62.33       64.42      7.38 o 
   7   3   1    11023.92    11382.75    319.87 o 
   9   3   1    11045.97    12459.31    447.17 o 
  11   3   1      844.62     1126.07     43.31 o 
  13   3   1     4229.80     4643.02    210.79 o 
  15   3   1     1635.97     1803.40    112.31 o 
  17   3   1     1122.79     1129.37     87.43 o 
  19   3   1      193.06      208.95     17.12 o 
  21   3   1     2274.08     2336.04    127.61 o 
  23   3   1      207.38      307.44     43.34 o 
  25   3   1      589.50      682.88    148.98 o 
  27   3   1       56.53       44.45     26.72 o 
  29   3   1      132.52      104.52     45.33 o 
  31   3   1        0.22       75.36     46.49 o 
 -30   4   1        3.13       43.60     42.44 o 
 -28   4   1       52.02       49.66     40.13 o 
 -26   4   1       25.11        0.00     25.78 o 
 -24   4   1     1142.00     1250.54    141.91 o 
 -22   4   1       90.84       58.22     19.52 o 
 -20   4   1     1952.74     2072.78    230.91 o 
 -18   4   1        6.31       22.24     15.60 o 
 -16   4   1      961.68      987.27     83.41 o 
 -14   4   1      113.73      167.20     22.59 o 
 -12   4   1     5754.58     5946.73    345.40 o 
 -10   4   1      675.00      764.67     43.05 o 
  -8   4   1      749.40      703.58     44.45 o 
  -6   4   1     4978.98     5055.23     97.66 o 
  -4   4   1      154.47      140.60     13.67 o 
  -2   4   1     5783.91     5537.22    127.60 o 
   0   4   1     7846.75     7815.85    173.94 o 
   2   4   1      538.22      568.42     20.76 o 
   4   4   1      203.42      190.08     12.49 o 
   6   4   1      215.04      235.55     13.88 o 
   8   4   1      331.02      348.03     36.79 o 
  10   4   1      567.46      625.74     30.47 o 
  12   4   1     7440.72     8184.82    860.42 o 
  14   4   1      242.11      227.06     18.74 o 
  16   4   1       19.21       29.19     11.41 o 
  18   4   1     1743.74     1618.98    115.37 o 
  20   4   1      545.31      531.62     47.96 o 
  22   4   1       32.01       20.84     17.26 o 
  24   4   1       13.61        4.06     24.66 o 
  26   4   1      188.19      131.55     32.07 o 
  28   4   1       62.64       63.43     31.49 o 
  30   4   1       18.17       60.06     45.62 o 
 -29   5   1        3.90        2.89     35.22 o 
 -27   5   1      202.42      206.15     52.55 o 
 -25   5   1      273.80      247.29     36.96 o 
 -23   5   1      674.10      590.36    127.33 o 
 -21   5   1      133.65      119.21     27.87 o 
 -19   5   1       79.25       99.87     19.39 o 
 -17   5   1       99.69      128.35     19.06 o 
 -15   5   1      104.42      122.36     17.81 o 
 -13   5   1     3104.27     3207.15    197.44 o 
 -11   5   1     3546.73     3636.32    130.99 o 
  -9   5   1    14098.51    14449.03    257.43 o 
  -7   5   1      444.73      450.44     22.65 o 
  -5   5   1     2146.75     2072.99     50.23 o 
  -3   5   1      370.82      362.84     24.08 o 
  -1   5   1     4173.45     4481.56    110.00 o 
   1   5   1     6070.05     6413.14    197.63 o 
   3   5   1      150.93      134.67     13.46 o 
   5   5   1     3167.92     3062.67     66.95 o 
   7   5   1     4851.72     5322.95    126.61 o 
   9   5   1      698.68      737.98     59.62 o 
  11   5   1     1841.79     1725.76    109.85 o 
  13   5   1     3197.57     3213.06    326.26 o 
  15   5   1      942.04      909.47    125.02 o 
  17   5   1       13.88       10.79     18.55 o 
  19   5   1      218.57      187.26     29.55 o 
  21   5   1       20.04       30.03     33.49 o 
  23   5   1        1.23        0.00     23.47 o 
  25   5   1      342.16      316.08     40.44 o 
  27   5   1        1.35        0.00     36.24 o 
  29   5   1      371.27      376.23     52.98 o 
 -26   6   1        2.49        0.00     29.12 o 
 -24   6   1       50.74       23.28     27.80 o 
 -22   6   1      251.00      241.70     50.67 o 
 -20   6   1      883.16      923.96    149.85 o 
 -18   6   1      131.32      139.57     28.59 o 
 -16   6   1       37.36       29.14     20.66 o 
 -14   6   1      389.49      408.56     56.96 o 
 -12   6   1      488.59      484.18     36.00 o 
 -10   6   1      408.49      405.77     37.07 o 
  -8   6   1       62.45       51.06     13.66 o 
  -6   6   1     1343.79     1363.80     84.42 o 
  -4   6   1      166.00      131.85     19.38 o 
  -2   6   1    11389.09    11365.94    253.57 o 
   0   6   1     3975.07     3739.34    130.36 o 
   2   6   1     3191.85     3065.62     70.14 o 
   4   6   1     9508.47     9250.92    172.67 o 
   6   6   1      137.78      154.76     16.79 o 
   8   6   1     1345.74     1382.55     58.76 o 
  10   6   1     2496.80     2654.57    117.80 o 
  12   6   1      179.60      187.89     27.28 o 
  14   6   1     1034.04     1041.74    154.76 o 
  16   6   1       21.03       23.83     22.24 o 
  18   6   1     2351.94     2423.70    337.52 o 
  20   6   1      489.93      441.37     43.02 o 
  22   6   1       39.59       39.14     29.45 o 
  24   6   1       21.99       47.35     29.87 o 
  26   6   1        6.72        0.00     27.61 o 
 -25   7   1       88.34      117.68     37.43 o 
 -23   7   1      413.70      409.61     87.92 o 
 -21   7   1      373.50      362.75     42.44 o 
 -19   7   1      112.37       81.15     28.21 o 
 -17   7   1      364.06      367.98     38.51 o 
 -15   7   1      556.26      552.64     58.61 o 
 -13   7   1       10.15       30.63     22.19 o 
 -11   7   1      905.91      872.92     61.50 o 
  -9   7   1     2380.06     2706.89    312.38 o 
  -7   7   1      400.81      379.65     26.29 o 
  -5   7   1      296.08      325.13     37.10 o 
  -3   7   1     1894.38     1701.09     59.91 o 
  -1   7   1      845.01      826.90     40.73 o 
   1   7   1      120.69      103.25     16.19 o 
   3   7   1      794.85      801.17     33.33 o 
   5   7   1      217.12      194.99     27.14 o 
   7   7   1     5313.83     5279.01    142.17 o 
   9   7   1     1445.10     1582.01     91.82 o 
  11   7   1     4502.04     5542.83   1058.04 o 
  13   7   1        3.22       27.72     36.09 o 
  15   7   1      144.87      167.47     30.78 o 
  17   7   1      179.34      179.37     32.82 o 
  19   7   1        4.06       25.20     27.18 o 
  21   7   1      674.25      640.71     51.05 o 
  23   7   1       37.78       17.40     29.68 o 
  25   7   1      103.71      138.73     37.95 o 
 -22   8   1        0.05        9.19     29.17 o 
 -20   8   1     1103.28     1279.56    218.13 o 
 -18   8   1       48.20       71.93     31.28 o 
 -16   8   1     2900.81     2821.21    398.01 o 
 -14   8   1      119.15      157.36     49.95 o 
 -12   8   1      932.99     1618.25    981.68 o 
 -10   8   1      319.23      410.86    176.99 o 
  -8   8   1      823.34      946.69     55.94 o 
  -6   8   1     1911.10     2062.27     78.47 o 
  -4   8   1      213.70      214.65     22.89 o 
  -2   8   1     1106.49     1106.53     50.62 o 
   0   8   1      784.73      804.70     47.21 o 
   2   8   1      259.92      274.45     31.39 o 
   4   8   1      241.70      245.46     30.08 o 
   6   8   1      244.07      290.24     33.12 o 
   8   8   1       21.69       47.80     25.87 o 
  10   8   1       55.75       82.98     31.54 o 
  12   8   1        6.41       17.05     32.10 o 
  14   8   1      607.93      943.22    422.41 o 
  16   8   1       87.73      225.79     56.01 o 
  18   8   1     1092.52     1411.88    103.08 o 
  20   8   1      323.02      297.10     62.37 o 
  22   8   1      268.84      334.83     45.79 o 
 -19   9   1       66.06      141.48     55.44 o 
 -17   9   1       75.65       64.96     50.24 o 
 -15   9   1        2.61        0.00     42.73 o 
 -13   9   1      842.62     1136.15     97.59 o 
 -11   9   1     1445.16     2181.84    843.09 o 
  -9   9   1     3457.55     4424.05    736.98 o 
  -7   9   1      158.20      122.57     58.61 o 
  -5   9   1      770.13     1064.54     90.37 o 
  -3   9   1      168.42      138.68     34.44 o 
  -1   9   1      157.26      212.42     36.44 o 
   1   9   1      264.91      289.13     34.69 o 
   3   9   1      360.04      320.86     44.61 o 
   5   9   1      650.24      682.65     49.20 o 
   7   9   1      918.42      999.90     59.92 o 
   9   9   1        2.03        0.00     30.07 o 
  11   9   1      547.79      746.21    167.32 o 
  13   9   1       13.09       23.58     41.58 o 
  15   9   1      233.06      555.16   1020.94 o 
  17   9   1       28.60       27.72     51.10 o 
 -12  10   1      346.85      375.64     68.72 o 
 -10  10   1       15.10        0.00     43.02 o 
  -8  10   1       74.86      109.72     53.13 o 
  -6  10   1      597.48      612.10     77.38 o 
  -4  10   1      102.33      172.30     44.04 o 
  -2  10   1      668.33      781.38     61.78 o 
   0  10   1     1201.93     1447.43     80.08 o 
   2  10   1      302.01      302.59     63.52 o 
   4  10   1     1659.84     1877.89    120.40 o 
   6  10   1      317.84      338.97     63.52 o 
   8  10   1       13.06        0.00     29.35 o 
  10  10   1      483.48      619.29     61.77 o 
  12  10   1      730.16     1045.46    472.36 o 
 -32   0   2      365.41      327.42     63.81 o 
 -30   0   2      398.25      334.92     62.08 o 
 -28   0   2     2264.91     2346.21    126.75 o 
 -26   0   2     1145.20     1220.45     85.17 o 
 -24   0   2     4269.20     4488.28    183.05 o 
 -22   0   2     3452.43     3663.38    152.45 o 
 -20   0   2     4813.19     5006.48    124.13 o 
 -18   0   2    20613.70    19952.63   1391.24 o 
 -16   0   2     2726.09     2517.20     69.02 o 
 -14   0   2     6049.61     5760.01    132.77 o 
 -12   0   2    15117.30    16863.51    353.68 o 
 -10   0   2     4197.16     3872.98     72.28 o 
  -8   0   2    32670.16    32557.15    662.68 o 
  -6   0   2     9589.60     8985.77    188.40 o 
  -4   0   2     5370.44     6617.25    141.68 o 
  -2   0   2    18333.16    20039.22    365.10 o 
   0   0   2    61965.23    54376.82   1023.21 o 
   2   0   2    25617.20    26172.77    660.18 o 
   4   0   2    75049.11    66914.31   5231.75 o 
   6   0   2    37494.39    39246.25   1137.88 o 
   8   0   2    21267.37    22730.20   1107.85 o 
  10   0   2    32424.25    32600.28   1208.18 o 
  12   0   2     7695.14     7645.19    171.29 o 
  14   0   2    38284.59    36455.13    752.45 o 
  16   0   2    13819.75    13339.87    290.68 o 
  18   0   2     6467.11     6794.50    161.06 o 
  20   0   2      699.08      758.80     38.95 o 
  22   0   2     3179.96     3133.01     91.87 o 
  24   0   2     3160.21     3150.09     95.01 o 
  26   0   2       14.52       10.09     22.07 o 
  28   0   2     4504.99     4413.82    297.82 o 
  30   0   2       12.18       14.44     39.84 o 
 -33   1   2      737.86      788.49     87.34 o 
 -31   1   2       20.82        5.28     29.31 o 
 -29   1   2     2617.03     2678.97     99.12 o 
 -27   1   2      154.35      137.48     30.32 o 
 -25   1   2     3848.98     3729.88    115.25 o 
 -23   1   2      612.49      639.94     42.26 o 
 -21   1   2     5180.83     5374.77    259.67 o 
 -19   1   2      310.09      292.89     21.13 o 
 -17   1   2     6850.44     7481.13    208.91 o 
 -15   1   2     7377.92     7744.15    111.32 o 
 -13   1   2     1384.32     1034.51     21.92 o 
 -11   1   2     4368.09     4248.22     61.30 o 
  -9   1   2    61214.32    61452.19    929.83 o 
  -7   1   2     1327.72     1176.64     19.73 o 
  -5   1   2    57636.79    58099.01   1144.92 o 
  -3   1   2    18480.71    19556.46    324.65 o 
  -1   1   2     2413.50     2333.31     42.98 o 
   1   1   2    40919.59    41683.73   1082.59 o 
   3   1   2     5389.63     5256.05    176.37 o 
   5   1   2    67658.41    66020.69   1535.66 o 
   7   1   2    11064.09    11805.96    252.88 o 
   9   1   2    56399.07    55010.32   1503.92 o 
  11   1   2    15267.02    16107.17    532.43 o 
  13   1   2    16817.41    16918.25    682.29 o 
  15   1   2     1596.27     1632.30     41.17 o 
  17   1   2    12907.63    12836.39    266.34 o 
  19   1   2     3016.74     2630.58    122.94 o 
  21   1   2     1997.98     1760.19     64.89 o 
  23   1   2      535.83      498.99     38.53 o 
  25   1   2     5753.53     5800.64    163.96 o 
  27   1   2     1055.19     1179.02     40.67 o 
  29   1   2     1273.40     1461.66    209.47 o 
  31   1   2      678.25      503.25     66.98 o 
 -32   2   2      480.64      573.74    152.16 o 
 -30   2   2      411.40      409.15     89.22 o 
 -28   2   2      450.90      486.62    101.92 o 
 -26   2   2     1429.87     1393.12     67.26 o 
 -24   2   2       13.65       25.87     22.36 o 
 -22   2   2     4639.50     4893.35    200.42 o 
 -20   2   2     1539.97     1595.47     48.69 o 
 -18   2   2     9509.90     9648.21    287.01 o 
 -16   2   2    11144.03    11898.83    405.55 o 
 -14   2   2     5335.00     5371.90    158.75 o 
 -12   2   2    28375.21    30805.47    788.36 o 
 -10   2   2     6719.90     7204.37    190.49 o 
  -8   2   2     7035.75     8030.84    217.75 o 
  -6   2   2    15323.05    15418.99    225.11 o 
  -4   2   2     7907.13     8743.25    196.33 o 
  -2   2   2   405705.84   279018.72   9240.16 o 
   0   2   2    10491.42    10602.94    207.23 o 
   2   2   2    53581.78    53097.16    883.31 o 
   4   2   2     1654.25     1712.88    110.82 o 
   6   2   2     4772.24     4784.62    206.58 o 
   8   2   2    22677.71    23347.02    708.42 o 
  10   2   2    27150.87    30177.22   1042.61 o 
  12   2   2    40300.73    40376.24   1143.79 o 
  14   2   2     2420.46     2347.61     68.05 o 
  16   2   2    13242.30    13369.62    676.83 o 
  18   2   2     3775.29     3705.14    178.82 o 
  20   2   2     1748.95     1973.72     77.56 o 
  22   2   2     4747.75     4892.10    281.26 o 
  24   2   2     1504.92     1364.54    102.69 o 
  26   2   2      161.07      166.04     27.16 o 
  28   2   2      748.63      675.51     47.60 o 
  30   2   2      272.37      207.02     53.70 o 
  32   2   2     1198.37     1102.36     94.41 o 
 -31   3   2       21.11        8.08     40.13 o 
 -29   3   2     2305.00     2389.84    355.71 o 
 -27   3   2        0.86        0.00     24.25 o 
 -25   3   2      654.02      709.98    104.66 o 
 -23   3   2      934.80     1090.66    103.00 o 
 -21   3   2     9267.11     9470.49    545.06 o 
 -19   3   2       54.81       79.68     16.65 o 
 -17   3   2     7170.83     7244.11    336.98 o 
 -15   3   2     9459.46     9370.40    588.48 o 
 -13   3   2    12199.18    12202.40    492.13 o 
 -11   3   2    15442.84    15263.42    516.84 o 
  -9   3   2    28555.43    30177.43    658.66 o 
  -7   3   2    15819.09    15752.87    568.83 o 
  -5   3   2    19423.10    20873.62    437.00 o 
  -3   3   2       60.51      116.82     11.14 o 
  -1   3   2    14173.98    14513.07    411.01 o 
   1   3   2     5671.30     5569.85    101.36 o 
   3   3   2     1691.25     1930.12     42.94 o 
   5   3   2    32803.76    35764.93    730.07 o 
   7   3   2     5606.16     5561.83    241.88 o 
   9   3   2    28926.58    30165.82   1209.51 o 
  11   3   2     5234.20     5374.34    204.44 o 
  13   3   2     8784.05     9168.95    428.20 o 
  15   3   2      145.27      152.22     13.84 o 
  17   3   2     5560.12     5107.38    404.41 o 
  19   3   2     2860.08     2792.24    205.08 o 
  21   3   2     4071.16     3799.32    244.44 o 
  23   3   2     1112.37     1110.85     90.40 o 
  25   3   2     5557.66     5450.09    369.48 o 
  27   3   2       58.23       81.59     30.14 o 
  29   3   2     1726.89     1820.58    213.95 o 
  31   3   2      100.37      159.67     53.70 o 
 -30   4   2       21.59       17.90     43.31 o 
 -28   4   2      689.55      579.77     74.78 o 
 -26   4   2      315.37      344.10     39.50 o 
 -24   4   2       12.28        9.07     19.70 o 
 -22   4   2     1396.45     1545.58    123.17 o 
 -20   4   2     3223.98     3061.44    323.38 o 
 -18   4   2    16231.76    16182.87   1360.62 o 
 -16   4   2     1196.69     1259.83     76.52 o 
 -14   4   2    22446.68    22299.68   1154.71 o 
 -12   4   2      117.13      110.20     10.79 o 
 -10   4   2     6920.11     6843.87    213.96 o 
  -8   4   2     6717.64     6666.53    253.32 o 
  -6   4   2    16503.22    16440.75    350.93 o 
  -4   4   2     2821.72     2497.16     66.41 o 
  -2   4   2    26664.93    25715.17    900.54 o 
   0   4   2      178.85      164.24     11.95 o 
   2   4   2     6298.37     6346.44    179.48 o 
   4   4   2      189.34      178.72     13.27 o 
   6   4   2     4489.82     4409.44    165.72 o 
   8   4   2      454.58      471.78     43.90 o 
  10   4   2      727.56      620.66     24.04 o 
  12   4   2     6966.31     7392.46    357.18 o 
  14   4   2     8704.35     7982.11    510.39 o 
  16   4   2     5238.34     5088.25    368.78 o 
  18   4   2     4878.37     4498.11    239.69 o 
  20   4   2     1843.19     1854.30    169.48 o 
  22   4   2      281.11      244.15     26.29 o 
  24   4   2     2812.43     2712.76    157.79 o 
  26   4   2       47.68       29.56     26.50 o 
  28   4   2      969.68      845.12    163.71 o 
  30   4   2       39.93       46.66     30.99 o 
 -29   5   2      567.03      354.27     66.12 o 
 -27   5   2      872.53      584.96     72.18 o 
 -25   5   2     1546.81     1447.07    266.93 o 
 -23   5   2       27.06       16.80     26.56 o 
 -21   5   2     1872.94     1781.95    177.78 o 
 -19   5   2       84.96       77.69     19.60 o 
 -17   5   2      641.26      634.66     45.93 o 
 -15   5   2     4860.16     4635.29    224.25 o 
 -13   5   2     6956.01     6356.56    395.28 o 
 -11   5   2     4899.29     4640.23    302.26 o 
  -9   5   2    10817.46    10709.08    314.72 o 
  -7   5   2     6280.27     6065.42    120.69 o 
  -5   5   2    14965.06    14722.25    318.49 o 
  -3   5   2     6030.81     5800.20    136.99 o 
  -1   5   2     8272.72     8583.46    193.57 o 
   1   5   2    22274.58    23160.00    397.71 o 
   3   5   2        9.36        1.45      9.25 o 
   5   5   2    23917.49    23628.93    540.42 o 
   7   5   2      850.63      762.05     30.72 o 
   9   5   2     3833.14     3998.02    151.00 o 
  11   5   2       34.24       21.00     21.22 o 
  13   5   2     3280.52     3233.05    194.31 o 
  15   5   2       91.73       74.83     21.48 o 
  17   5   2     1599.27     1490.72    134.98 o 
  19   5   2      829.35      739.03     91.82 o 
  21   5   2     1868.54     1674.84    262.02 o 
  23   5   2      236.29      266.71     36.66 o 
  25   5   2     1619.59     1476.01    192.87 o 
  27   5   2       17.56       41.11     30.66 o 
  29   5   2      179.68      161.63     39.75 o 
 -26   6   2     1831.88     1374.92    104.23 o 
 -24   6   2       64.31       30.83     28.23 o 
 -22   6   2     1105.53     1079.91    281.22 o 
 -20   6   2      104.88       80.87     25.99 o 
 -18   6   2     1454.34     1409.99    197.06 o 
 -16   6   2      838.47      773.55     79.00 o 
 -14   6   2     6931.28     7055.06    486.52 o 
 -12   6   2       18.25        8.18     13.98 o 
 -10   6   2     1170.52     1068.42     48.09 o 
  -8   6   2       91.83       91.09     15.73 o 
  -6   6   2     5297.58     4907.31    124.83 o 
  -4   6   2       76.97       55.55     17.45 o 
  -2   6   2    18905.35    18748.92    403.81 o 
   0   6   2     2324.28     2410.78     58.81 o 
   2   6   2    10039.79     9722.18    179.82 o 
   4   6   2      185.54      145.82     15.89 o 
   6   6   2     4438.10     4473.15    155.34 o 
   8   6   2     2646.62     2670.19     90.52 o 
  10   6   2      623.45      680.42     43.07 o 
  12   6   2     5793.01     6350.87    228.10 o 
  14   6   2     1274.98     1203.80    188.40 o 
  16   6   2     2319.51     2232.01    245.85 o 
  18   6   2      500.86      482.42     53.13 o 
  20   6   2      174.46      185.82     52.69 o 
  22   6   2      387.61      343.30     91.96 o 
  24   6   2      386.04      370.11     81.13 o 
  26   6   2       80.20      108.02     43.60 o 
 -25   7   2      810.44      750.60     88.64 o 
 -23   7   2       19.21        4.69     27.58 o 
 -21   7   2     1995.26     1947.19    234.16 o 
 -19   7   2      239.70      274.40     67.85 o 
 -17   7   2     1718.99     1734.74    236.18 o 
 -15   7   2     1176.04     1218.48    142.49 o 
 -13   7   2      214.69      218.40     31.13 o 
 -11   7   2     3610.20     3674.29    157.90 o 
  -9   7   2     1835.53     1832.63     66.73 o 
  -7   7   2      761.80      851.57     37.72 o 
  -5   7   2      793.41      740.89     39.71 o 
  -3   7   2      172.18      153.93     21.52 o 
  -1   7   2      875.46      922.07     35.42 o 
   1   7   2      907.42      906.73     59.91 o 
   3   7   2       15.43       29.09     18.41 o 
   5   7   2     3304.44     3139.75    136.28 o 
   7   7   2      254.85      257.26     36.96 o 
   9   7   2     2927.39     2739.45    133.68 o 
  11   7   2     1406.30     1494.98     67.89 o 
  13   7   2     2361.87     3107.07    360.33 o 
  15   7   2       29.05       72.83     35.08 o 
  17   7   2     1806.76     2232.16    123.86 o 
  19   7   2       33.81       51.62     28.65 o 
  21   7   2      626.51      703.09     54.35 o 
  23   7   2       12.93       26.57     30.66 o 
  25   7   2      602.18      625.10     79.40 o 
 -22   8   2      322.20      344.59     91.67 o 
 -20   8   2      201.51      203.17     67.56 o 
 -18   8   2     1664.31     1689.53    253.07 o 
 -16   8   2      854.33      810.15     55.00 o 
 -14   8   2      554.18      565.05     93.98 o 
 -12   8   2        7.67       27.72     37.82 o 
 -10   8   2      149.51      246.67     43.98 o 
  -8   8   2        5.01       16.31     26.09 o 
  -6   8   2     1953.87     1993.38    106.30 o 
  -4   8   2     1391.55     1408.13     81.13 o 
  -2   8   2     4005.50     3837.77    117.08 o 
   0   8   2      615.19      593.52     65.54 o 
   2   8   2     1717.33     1681.38     67.36 o 
   4   8   2       14.91       11.68     19.70 o 
   6   8   2      371.14      313.69     34.30 o 
   8   8   2      308.56      248.89     34.28 o 
  10   8   2     2513.97     2825.34    103.09 o 
  12   8   2      440.07      414.38     47.20 o 
  14   8   2     1634.68     1936.29    569.23 o 
  16   8   2      630.64      743.82    429.48 o 
  18   8   2      386.47      416.92     66.70 o 
  20   8   2      140.11      154.18     56.59 o 
  22   8   2      208.53      273.14     68.14 o 
 -19   9   2       37.00        1.15     45.33 o 
 -17   9   2      226.74      396.42     70.16 o 
 -15   9   2        1.27       28.87     46.77 o 
 -13   9   2      119.88      147.83     54.57 o 
 -11   9   2       14.29       60.04     44.30 o 
  -9   9   2     1895.51     1854.21    118.09 o 
  -7   9   2      859.17      763.69     77.67 o 
  -5   9   2     1964.23     2128.63    368.27 o 
  -3   9   2     2139.80     2194.56     88.15 o 
  -1   9   2     1080.12     1072.01     56.11 o 
   1   9   2     2167.50     1977.72     77.28 o 
   3   9   2      325.67      334.54     43.31 o 
   5   9   2     2181.69     2112.24     84.05 o 
   7   9   2      273.21      291.44     39.80 o 
   9   9   2     2531.16     2740.70    278.62 o 
  11   9   2      650.95      658.60    160.10 o 
  13   9   2      751.91      874.31    266.50 o 
  15   9   2      116.74      192.15     54.71 o 
  17   9   2       80.74       79.69     56.01 o 
 -12  10   2      181.23      220.59     62.37 o 
 -10  10   2      385.24      408.55     69.87 o 
  -8  10   2       77.84       91.06     42.27 o 
  -6  10   2      404.04      522.55     57.72 o 
  -4  10   2       62.96       94.44     39.59 o 
  -2  10   2     1086.26     1255.18     74.47 o 
   0  10   2       97.04      116.36     50.82 o 
   2  10   2      573.23      508.16     69.58 o 
   4  10   2      124.05      175.37     36.37 o 
   6  10   2      215.02      230.13     39.71 o 
   8  10   2        3.51        7.48     32.39 o 
  10  10   2     1216.83     1498.44     90.37 o 
  12  10   2      941.02     1461.25    161.11 o 
 -33   1   3      280.30      280.52     45.63 o 
 -31   1   3        1.07       20.87     29.96 o 
 -29   1   3      330.08      370.43     49.37 o 
 -27   1   3       11.08        0.00     23.99 o 
 -25   1   3      213.79      267.46     34.07 o 
 -23   1   3      300.83      376.85     35.00 o 
 -21   1   3        3.44        0.00     18.16 o 
 -19   1   3      333.15      381.44     23.21 o 
 -17   1   3     3631.82     3755.99     73.98 o 
 -15   1   3     3752.61     4118.44     65.11 o 
 -13   1   3     1695.08     1580.53     29.65 o 
 -11   1   3      269.57      353.71     10.95 o 
  -9   1   3      306.56      350.30      9.92 o 
  -7   1   3     2604.58     2513.11     42.63 o 
  -5   1   3     4628.98     4824.34     73.86 o 
  -3   1   3    52278.21    53396.56   1110.04 o 
  -1   1   3       33.90       54.93      8.98 o 
   1   1   3     5231.27     6299.33     84.21 o 
   3   1   3     4543.70     4777.68     65.45 o 
   5   1   3    42750.59    41179.23    794.14 o 
   7   1   3      761.81      775.08     27.41 o 
   9   1   3     6607.43     7165.73    168.69 o 
  11   1   3     1050.83     1153.97     27.96 o 
  13   1   3       45.89       71.49     14.92 o 
  15   1   3     3168.64     3367.52    112.31 o 
  17   1   3      365.78      338.84     18.41 o 
  19   1   3     4535.91     4607.78     99.31 o 
  21   1   3    11412.29    11276.33    182.27 o 
  23   1   3     1718.11     1749.53     59.76 o 
  25   1   3      151.27      151.91     19.17 o 
  27   1   3       34.11        4.86     19.10 o 
  29   1   3       16.19       44.05     25.91 o 
  31   1   3      144.17       85.75     44.75 o 
 -32   2   3      122.74      114.38     38.98 o 
 -30   2   3        0.32       11.51     30.05 o 
 -28   2   3      201.07      223.96     49.81 o 
 -26   2   3      601.02      518.75     44.09 o 
 -24   2   3      265.94      246.74     32.76 o 
 -22   2   3      982.37      967.63     68.72 o 
 -20   2   3        8.51        4.63     13.87 o 
 -18   2   3       53.22       85.29     12.05 o 
 -16   2   3      643.69      646.77     32.85 o 
 -14   2   3     9171.91     9885.26    322.31 o 
 -12   2   3     1509.98     1737.76     54.84 o 
 -10   2   3      862.46      991.45     23.47 o 
  -8   2   3     6373.78     7207.10    166.70 o 
  -6   2   3      303.23      334.60     13.49 o 
  -4   2   3    12682.33    13072.51    191.60 o 
  -2   2   3   102965.20   101833.46   1687.73 o 
   0   2   3     9006.13     9876.61    169.81 o 
   2   2   3     3761.20     4187.83    131.64 o 
   4   2   3     4406.10     4861.80    211.83 o 
   6   2   3     1414.30     1410.95     57.26 o 
   8   2   3     1246.16     1358.99     68.10 o 
  10   2   3     5674.13     6439.26    172.82 o 
  12   2   3       30.65       61.94      9.37 o 
  14   2   3     1114.22     1146.77     37.59 o 
  16   2   3     1597.33     1578.85    112.35 o 
  18   2   3      108.42      112.12     14.54 o 
  20   2   3      306.12      288.25     28.09 o 
  22   2   3     1384.61     1285.23    107.98 o 
  24   2   3        7.82       12.83     17.86 o 
  26   2   3       57.11       43.84     20.23 o 
  28   2   3       13.76        2.51     20.78 o 
  30   2   3       20.95       17.28     27.19 o 
 -31   3   3        3.86        0.87     30.77 o 
 -29   3   3       14.93       25.05     30.00 o 
 -27   3   3        5.21       20.12     27.26 o 
 -25   3   3       70.23       56.86     34.36 o 
 -23   3   3      392.53      466.24     40.01 o 
 -21   3   3     1442.72     1455.97    148.34 o 
 -19   3   3      179.17      201.62     23.23 o 
 -17   3   3      579.90      574.86     22.24 o 
 -15   3   3     3592.01     3585.69    108.44 o 
 -13   3   3     2611.37     2457.43     98.81 o 
 -11   3   3    13179.13    13544.50    403.24 o 
  -9   3   3        6.80        2.72      6.49 o 
  -7   3   3     9706.64     9918.22    173.79 o 
  -5   3   3      742.77      830.66     35.66 o 
  -3   3   3     7168.89     7997.82    157.47 o 
  -1   3   3      341.10      236.21     12.65 o 
   1   3   3      766.77      888.09     26.74 o 
   3   3   3    18080.15    19039.70    324.04 o 
   5   3   3        3.68        8.91      5.33 o 
   7   3   3     2772.25     2798.83    122.36 o 
   9   3   3     3817.66     4279.89    187.37 o 
  11   3   3     2765.16     3123.93     88.02 o 
  13   3   3      292.75      272.82     18.04 o 
  15   3   3        1.32        7.08      9.55 o 
  17   3   3      224.18      199.08     20.97 o 
  19   3   3       58.47       44.39     17.43 o 
  21   3   3       19.04       28.67     20.53 o 
  23   3   3      150.13      139.79     23.89 o 
  25   3   3      344.12      311.32     29.94 o 
  27   3   3      364.57      443.67     65.99 o 
  29   3   3      120.00      163.94     35.50 o 
  31   3   3      110.46      161.03     36.75 o 
 -30   4   3      230.02      183.34     53.99 o 
 -28   4   3      559.02      617.49    162.12 o 
 -26   4   3      288.18      249.82     60.49 o 
 -24   4   3     1205.55     1265.55    295.08 o 
 -22   4   3      628.97      668.32     52.56 o 
 -20   4   3      819.77      794.49     69.16 o 
 -18   4   3      838.27      864.32     37.60 o 
 -16   4   3       28.54       28.98     11.11 o 
 -14   4   3       26.59       27.14      9.97 o 
 -12   4   3      854.96      856.29     27.17 o 
 -10   4   3        6.02        8.35      7.89 o 
  -8   4   3     1721.56     1784.52     66.87 o 
  -6   4   3     2189.36     2390.57     65.94 o 
  -4   4   3        6.11       19.19     10.60 o 
  -2   4   3      797.46      917.35     27.02 o 
   0   4   3     5425.41     5599.89    105.07 o 
   2   4   3     2278.03     2117.26     50.83 o 
   4   4   3       58.30       64.35      8.47 o 
   6   4   3      330.75      298.20     27.21 o 
   8   4   3      119.21      180.31     14.11 o 
  10   4   3      123.62       93.92     17.75 o 
  12   4   3     1291.89     1074.71     78.66 o 
  14   4   3      238.16      244.58     21.24 o 
  16   4   3     2146.48     2280.91    185.10 o 
  18   4   3      738.02      736.41     88.23 o 
  20   4   3     1311.86     1323.56     70.85 o 
  22   4   3        0.74        0.00     18.19 o 
  24   4   3      134.03      107.83     24.33 o 
  26   4   3       68.78       82.21     25.29 o 
  28   4   3       26.54       57.21     30.37 o 
  30   4   3       25.69       27.94     50.82 o 
 -29   5   3      725.60      594.78     77.09 o 
 -27   5   3     1585.52     1133.26     94.70 o 
 -25   5   3       45.25       68.14     38.11 o 
 -23   5   3      900.52      942.28    113.95 o 
 -21   5   3      148.98      135.13     22.91 o 
 -19   5   3      967.67      953.26     62.77 o 
 -17   5   3     1352.14     1359.47    134.24 o 
 -15   5   3      557.68      600.19     30.27 o 
 -13   5   3     4759.58     4539.29    176.41 o 
 -11   5   3     1961.82     1789.34    104.23 o 
  -9   5   3        0.23       12.59     11.06 o 
  -7   5   3      148.10      156.69     33.78 o 
  -5   5   3     1154.55      943.16     37.08 o 
  -3   5   3     3056.76     2994.14     64.78 o 
  -1   5   3     1279.07     1275.25     36.25 o 
   1   5   3      114.09      107.48     12.49 o 
   3   5   3       22.83        8.92      8.94 o 
   5   5   3     6668.61     6626.96    200.95 o 
   7   5   3     6403.33     6699.17    471.93 o 
   9   5   3     2847.32     2866.09    210.48 o 
  11   5   3      669.56      676.78     54.28 o 
  13   5   3     3743.46     3673.00    420.68 o 
  15   5   3      122.35      110.41     23.64 o 
  17   5   3       14.93       19.18     21.22 o 
  19   5   3      626.99      627.30     44.36 o 
  21   5   3       48.62       30.38     19.38 o 
  23   5   3       30.15       42.08     22.19 o 
  25   5   3       31.78       49.74     24.85 o 
  27   5   3        6.06        0.89     29.74 o 
 -26   6   3      542.57      426.16     67.56 o 
 -24   6   3        6.08       54.57     37.53 o 
 -22   6   3      595.69      607.34    151.87 o 
 -20   6   3       17.86       27.17     20.22 o 
 -18   6   3     2349.61     2448.60    267.48 o 
 -16   6   3      626.50      576.34     54.57 o 
 -14   6   3      744.63      779.55     46.62 o 
 -12   6   3      177.25      185.80     21.96 o 
 -10   6   3       10.12       22.71     14.10 o 
  -8   6   3     4877.58     4796.40    101.47 o 
  -6   6   3        3.64        1.63     13.10 o 
  -4   6   3     6665.16     6748.29    217.27 o 
  -2   6   3      515.68      451.50     23.95 o 
   0   6   3     3108.29     2976.62     67.89 o 
   2   6   3     2581.58     2640.28     80.11 o 
   4   6   3      784.11      892.36     43.18 o 
   6   6   3        0.35        0.00     15.62 o 
   8   6   3      649.84      606.97     42.73 o 
  10   6   3      488.15      592.99     40.39 o 
  12   6   3      292.62      377.75     36.54 o 
  14   6   3       84.65       36.96     35.22 o 
  16   6   3      958.75      987.35     56.01 o 
  18   6   3      175.38      209.54     48.07 o 
  20   6   3      257.04      299.32     43.02 o 
  22   6   3      680.11      534.75     88.35 o 
  24   6   3      248.33      253.77     41.58 o 
  26   6   3      134.54       93.81     34.31 o 
 -25   7   3      576.47      454.17     69.29 o 
 -23   7   3       22.20        0.22     25.32 o 
 -21   7   3      125.12      113.87     38.55 o 
 -19   7   3       17.89       47.41     26.06 o 
 -17   7   3      204.79      216.58     49.08 o 
 -15   7   3      172.87      267.59     26.36 o 
 -13   7   3     5018.06     4881.44    266.65 o 
 -11   7   3     6239.08     6539.86    325.40 o 
  -9   7   3      251.27      229.90     22.37 o 
  -7   7   3     1967.92     2218.33    140.13 o 
  -5   7   3       30.68       20.10     17.21 o 
  -3   7   3      821.39      961.21     36.77 o 
  -1   7   3     1082.67     1023.23     47.95 o 
   1   7   3      460.32      420.99     33.26 o 
   3   7   3     2296.75     2395.60     79.67 o 
   5   7   3     1549.30     1580.60     63.60 o 
   7   7   3     1329.51     1312.98     86.91 o 
   9   7   3     2874.10     2968.73     97.18 o 
  11   7   3       51.82       89.54     29.88 o 
  13   7   3      581.02      685.40     51.46 o 
  15   7   3       19.63        7.39     29.11 o 
  17   7   3        3.45        0.00     33.62 o 
  19   7   3      257.20      209.91     56.88 o 
  21   7   3       74.00      117.51     51.97 o 
  23   7   3      963.92     1078.25    210.77 o 
 -22   8   3      329.69      366.63     46.26 o 
 -20   8   3      302.54      319.72     52.12 o 
 -18   8   3      341.94      361.83     44.75 o 
 -16   8   3        3.65       29.32     27.06 o 
 -14   8   3      810.58      739.58    107.70 o 
 -12   8   3       32.24       28.32     23.29 o 
 -10   8   3      364.18      470.76    198.75 o 
  -8   8   3      200.43      257.57     43.55 o 
  -6   8   3      109.14       83.34     20.69 o 
  -4   8   3     1207.23     1227.16     56.53 o 
  -2   8   3     1341.45     1326.98     60.02 o 
   0   8   3      794.34      804.60     46.34 o 
   2   8   3     1931.63     1880.45    119.68 o 
   4   8   3      220.51      301.23     51.83 o 
   6   8   3       96.63      124.22     27.01 o 
   8   8   3     2908.22     2929.40     99.93 o 
  10   8   3     1376.08     1689.55     76.16 o 
  12   8   3     2331.62     2737.86    262.89 o 
  14   8   3       47.99       47.62     36.81 o 
  16   8   3     2464.36     3617.16   1119.54 o 
  18   8   3      186.05      307.13    128.77 o 
  20   8   3      284.21      351.67     69.58 o 
 -19   9   3       77.40       91.46     34.90 o 
 -17   9   3      219.94      301.14     65.54 o 
 -15   9   3      205.50      294.79     61.79 o 
 -13   9   3      114.17       92.39     48.51 o 
 -11   9   3     1907.67     1993.38    121.55 o 
  -9   9   3       69.16       60.63     45.33 o 
  -7   9   3      304.28      371.57     44.55 o 
  -5   9   3      763.85      665.87     39.93 o 
  -3   9   3      385.29      386.19     54.57 o 
  -1   9   3        1.00        3.74     24.03 o 
   1   9   3      279.96      326.53     37.44 o 
   3   9   3      341.13      318.20     62.65 o 
   5   9   3     1859.60     1820.03     77.34 o 
   7   9   3      529.50      432.12     44.20 o 
   9   9   3      858.78      917.70     61.01 o 
  11   9   3       81.76       80.05     48.80 o 
  13   9   3       23.29       40.89     47.93 o 
  15   9   3       31.87       24.76     40.64 o 
  17   9   3       16.37       27.06     44.81 o 
 -12  10   3       70.63       96.15     52.26 o 
 -10  10   3       19.98        0.00     46.49 o 
  -8  10   3      730.11      996.36    225.06 o 
  -6  10   3        2.98        0.00     34.13 o 
  -4  10   3      790.29     1031.18    109.57 o 
  -2  10   3      349.45      332.90     64.10 o 
   0  10   3      417.90      542.81     70.16 o 
   2  10   3      397.80      446.79     44.79 o 
   4  10   3      131.04      133.07     34.82 o 
   6  10   3      117.08       95.58     33.48 o 
   8  10   3      125.27      107.30     54.71 o 
  10  10   3        1.25        0.00     32.75 o 
  12  10   3       30.87       12.99     66.70 o 
 -32   0   4      484.81      447.53     70.74 o 
 -30   0   4      242.27      176.70     53.70 o 
 -28   0   4     4336.90     4223.23    187.96 o 
 -26   0   4       21.66      100.48     40.71 o 
 -24   0   4     4243.56     4501.27    185.36 o 
 -22   0   4        7.14        8.95     27.14 o 
 -20   0   4    11016.52    11753.26    386.32 o 
 -18   0   4     2284.94     2705.67    118.96 o 
 -16   0   4       60.89       79.98     12.03 o 
 -14   0   4    14634.59    17436.50    296.00 o 
 -12   0   4      977.23     1168.34     38.01 o 
 -10   0   4      852.29      798.05     32.33 o 
  -8   0   4    15362.33    15812.50    327.44 o 
  -6   0   4     3217.97     3421.44     79.65 o 
  -4   0   4   139262.72   122760.41   2322.04 o 
  -2   0   4    31245.28    32579.75    535.94 o 
   0   0   4   140096.28   119488.76   2339.22 o 
   2   0   4       26.91       29.28      5.37 o 
   4   0   4     9976.11     9951.65    168.80 o 
   6   0   4      195.71      106.96     16.36 o 
   8   0   4    23596.80    24305.01    793.14 o 
  10   0   4    30204.72    29001.67    599.72 o 
  12   0   4      559.17      606.66     28.94 o 
  14   0   4     8485.28     7879.11    180.36 o 
  16   0   4       34.84       23.90     14.76 o 
  18   0   4     3128.66     3427.42    122.42 o 
  20   0   4    17188.68    17509.91    767.44 o 
  22   0   4     2857.27     2798.09     87.28 o 
  24   0   4      119.34      146.06     27.28 o 
  26   0   4      358.68      295.53     53.85 o 
  28   0   4      135.15       97.01     39.84 o 
  30   0   4     1315.52     1434.69     95.57 o 
 -33   1   4        5.19       29.44     32.91 o 
 -31   1   4     1260.89     1342.89     82.43 o 
 -29   1   4      243.05      267.74     40.01 o 
 -27   1   4     2587.34     2756.15     99.90 o 
 -25   1   4        7.12       21.77     23.35 o 
 -23   1   4     4085.20     4159.07    286.56 o 
 -21   1   4     1069.25     1194.13    157.36 o 
 -19   1   4     5760.41     6013.20    120.36 o 
 -17   1   4     9876.80    10508.79    274.11 o 
 -15   1   4     1075.56      868.55     20.16 o 
 -13   1   4    10327.83    10224.72    138.43 o 
 -11   1   4    22765.09    23956.83    348.50 o 
  -9   1   4    22545.49    23351.36    409.20 o 
  -7   1   4    29012.25    30473.20    436.57 o 
  -5   1   4      604.27      800.87     15.78 o 
  -3   1   4     3909.69     4696.10     65.09 o 
  -1   1   4      501.79      413.71     15.73 o 
   1   1   4     4394.16     4249.05     53.84 o 
   3   1   4    28853.04    28283.33    363.55 o 
   5   1   4     1401.93     1387.62     24.12 o 
   7   1   4    62826.65    59189.32   1086.14 o 
   9   1   4      985.58      855.51     18.18 o 
  11   1   4    19029.91    20351.71    601.65 o 
  13   1   4     2390.46     2533.29    105.64 o 
  15   1   4     4679.34     4476.50    107.81 o 
  17   1   4     1758.18     1599.89     63.18 o 
  19   1   4     4636.67     4348.83    115.02 o 
  21   1   4       53.79       49.84     15.22 o 
  23   1   4     6672.50     6516.41    135.08 o 
  25   1   4      667.54      794.09     65.56 o 
  27   1   4     1493.77     1533.13     71.93 o 
  29   1   4      662.84      747.01     40.83 o 
  31   1   4      258.75      304.61     51.10 o 
 -32   2   4       97.56      121.33     38.37 o 
 -30   2   4      647.55      711.83    122.71 o 
 -28   2   4      452.10      506.22     47.50 o 
 -26   2   4      448.59      571.45     85.46 o 
 -24   2   4     2232.02     2491.35    166.60 o 
 -22   2   4     2272.32     2176.50    191.86 o 
 -20   2   4    18911.84    19245.82    645.37 o 
 -18   2   4      714.90      635.32     28.17 o 
 -16   2   4    24271.77    24927.63    567.19 o 
 -14   2   4      115.67      139.35     11.60 o 
 -12   2   4     9646.15    10088.32    271.76 o 
 -10   2   4     4721.89     4280.61     89.68 o 
  -8   2   4     8335.40     7471.46    146.65 o 
  -6   2   4     7416.52     7238.34    110.22 o 
  -4   2   4    11413.76    10335.97    175.67 o 
  -2   2   4    15701.96    17437.93    295.99 o 
   0   2   4      132.83      125.79     27.00 o 
   2   2   4     2965.52     3480.26     82.94 o 
   4   2   4     6056.99     5722.76    149.69 o 
   6   2   4      251.66      293.84     20.60 o 
   8   2   4     1320.65     1220.44     50.18 o 
  10   2   4    25584.85    27677.52   1129.46 o 
  12   2   4    11435.85    10975.73    404.41 o 
  14   2   4    16499.54    15752.85    454.08 o 
  16   2   4     9724.70     9302.17    494.67 o 
  18   2   4     2390.30     2409.22    138.06 o 
  20   2   4     1666.68     1530.67     78.22 o 
  22   2   4     4875.70     4933.88    340.02 o 
  24   2   4       53.08       97.31     30.01 o 
  26   2   4     3421.07     3120.42    169.62 o 
  28   2   4      192.08      235.90     28.09 o 
  30   2   4      700.47      661.69     50.48 o 
 -31   3   4      815.00      896.85    114.77 o 
 -29   3   4      514.98      518.25     49.71 o 
 -27   3   4     1575.82     1627.10    151.87 o 
 -25   3   4       94.08       74.63     28.06 o 
 -23   3   4     4753.94     4867.59    252.93 o 
 -21   3   4       59.32       48.07     22.45 o 
 -19   3   4      828.04      915.03     56.36 o 
 -17   3   4     4151.40     4062.47    183.24 o 
 -15   3   4     4865.19     4437.02    176.20 o 
 -13   3   4     4153.70     4250.55    149.53 o 
 -11   3   4    18681.36    18933.00    384.74 o 
  -9   3   4     5279.85     5080.83     83.71 o 
  -7   3   4    19192.63    20297.32    343.96 o 
  -5   3   4    40765.86    42325.54    708.05 o 
  -3   3   4    16504.51    17529.76    408.89 o 
  -1   3   4    45899.03    48400.21   1027.11 o 
   1   3   4       47.14       31.08      9.86 o 
   3   3   4    38487.30    39230.26   1246.15 o 
   5   3   4     3006.10     2977.48    101.97 o 
   7   3   4    30717.93    30129.76    696.90 o 
   9   3   4      357.69      276.02     25.09 o 
  11   3   4     7135.73     6920.42    302.14 o 
  13   3   4      595.31      446.30     40.41 o 
  15   3   4     9691.89     9264.33    629.95 o 
  17   3   4     5700.40     5518.63    285.65 o 
  19   3   4     1010.00      894.22     57.45 o 
  21   3   4     2453.63     2271.58    149.35 o 
  23   3   4     5071.13     4648.98    324.86 o 
  25   3   4      996.92      993.99     46.57 o 
  27   3   4      902.70      953.20     60.95 o 
  29   3   4      323.08      372.22    118.96 o 
 -30   4   4      322.86      334.89     81.42 o 
 -28   4   4      192.32      252.67     79.40 o 
 -26   4   4       19.06        0.00     31.90 o 
 -24   4   4     1235.40     1211.27    246.00 o 
 -22   4   4       14.95        5.88     25.84 o 
 -20   4   4     2535.19     2426.03    171.46 o 
 -18   4   4       42.74       86.12     17.78 o 
 -16   4   4     7693.04     7684.35    353.90 o 
 -14   4   4      247.22      285.36     20.42 o 
 -12   4   4     5081.99     5161.28    193.04 o 
 -10   4   4     1026.28     1072.39     28.30 o 
  -8   4   4     6884.97     6606.76    141.30 o 
  -6   4   4       19.27        1.93     19.82 o 
  -4   4   4   136352.86   135218.44   2237.70 o 
  -2   4   4     9959.60    10795.61    191.16 o 
   0   4   4    38729.48    38780.78    651.48 o 
   2   4   4      764.69      707.32     24.35 o 
   4   4   4    18971.30    20018.24    436.53 o 
   6   4   4     9148.50     9091.16    594.06 o 
   8   4   4    14690.12    15491.86   1088.51 o 
  10   4   4    16516.38    14477.71    861.70 o 
  12   4   4      790.75      744.75     32.55 o 
  14   4   4    10719.09    10372.03    573.84 o 
  16   4   4     1522.12     1405.94     74.34 o 
  18   4   4     1264.70     1291.67     48.23 o 
  20   4   4        3.78        0.00     18.75 o 
  22   4   4      550.89      587.30     37.38 o 
  24   4   4       91.42       90.96     24.22 o 
  26   4   4     1076.35      879.18     77.72 o 
  28   4   4        1.70        0.00     29.20 o 
 -29   5   4       18.42       28.01     42.44 o 
 -27   5   4      136.54      182.76     53.70 o 
 -25   5   4      240.91      242.17     37.87 o 
 -23   5   4     3994.98     3885.10    608.78 o 
 -21   5   4      158.21      193.48     25.44 o 
 -19   5   4     2258.87     2323.54    208.21 o 
 -17   5   4     3761.07     3738.66    255.83 o 
 -15   5   4       79.71       76.37     14.38 o 
 -13   5   4    14081.79    13547.17    418.54 o 
 -11   5   4     4876.63     4478.55    130.73 o 
  -9   5   4    11851.11    11363.34    286.01 o 
  -7   5   4     4093.41     4111.72    105.56 o 
  -5   5   4     2881.41     2840.63     63.15 o 
  -3   5   4     1518.67     1459.83     39.21 o 
  -1   5   4     5618.31     5313.15    103.81 o 
   1   5   4      236.01      290.63     19.42 o 
   3   5   4    13802.45    13973.55    479.87 o 
   5   5   4      657.12      567.21     33.88 o 
   7   5   4    11088.25    10597.32    854.64 o 
   9   5   4     7799.02     7726.14    749.25 o 
  11   5   4     3980.01     4094.31    294.50 o 
  13   5   4       18.13       31.47     30.61 o 
  15   5   4     2176.91     2407.50    281.22 o 
  17   5   4      924.37      821.05     39.83 o 
  19   5   4      817.38      677.15     38.50 o 
  21   5   4      303.95      304.47     31.20 o 
  23   5   4     1563.76     1459.58    109.51 o 
  25   5   4      728.21      733.25     63.39 o 
  27   5   4      852.12      881.75     53.91 o 
 -26   6   4        6.86        6.06     36.96 o 
 -24   6   4      582.10      452.44     65.25 o 
 -22   6   4      886.91      863.22     98.83 o 
 -20   6   4     5282.19     5402.86    625.78 o 
 -18   6   4     1758.76     1739.36    116.49 o 
 -16   6   4     3722.08     3596.41    139.51 o 
 -14   6   4      109.14       97.50     14.72 o 
 -12   6   4      663.60      670.61     47.01 o 
 -10   6   4      241.67      304.75     28.68 o 
  -8   6   4     5350.60     5209.55    164.58 o 
  -6   6   4     4345.63     4331.66     91.54 o 
  -4   6   4     7189.33     6622.82    159.76 o 
  -2   6   4     4671.77     4578.56     94.94 o 
   0   6   4     3402.06     3312.50     94.42 o 
   2   6   4        8.39       22.23     17.15 o 
   4   6   4      955.02      990.70     81.57 o 
   6   6   4       13.05       13.39     21.08 o 
   8   6   4      634.27      656.23     43.45 o 
  10   6   4      793.50      729.27     77.38 o 
  12   6   4     1262.48     1136.87     56.71 o 
  14   6   4     3012.82     3096.23    103.17 o 
  16   6   4     1352.51     1499.74    101.63 o 
  18   6   4     2101.01     2545.43    129.64 o 
  20   6   4      895.55      939.02     92.25 o 
  22   6   4     1135.15     1207.61    158.22 o 
  24   6   4       69.57       74.82     32.67 o 
  26   6   4      742.49      752.65    149.85 o 
 -25   7   4        7.53       65.25     42.73 o 
 -23   7   4      766.78      505.85     68.72 o 
 -21   7   4      102.73      150.78     69.29 o 
 -19   7   4      976.74      961.47    176.12 o 
 -17   7   4      720.88      684.90     46.13 o 
 -15   7   4     1350.62     1315.56    136.56 o 
 -13   7   4       66.34      109.12     27.91 o 
 -11   7   4     6460.08     6175.89    263.37 o 
  -9   7   4     1758.69     1782.67     80.59 o 
  -7   7   4     4985.38     4988.45    131.33 o 
  -5   7   4      675.70      659.99     40.32 o 
  -3   7   4      995.47      978.41     46.64 o 
  -1   7   4     2823.38     2714.17     90.37 o 
   1   7   4       70.54       61.72     20.93 o 
   3   7   4     7369.84     6928.62    174.13 o 
   5   7   4      589.53      627.95     77.96 o 
   7   7   4     5126.74     5190.60    141.28 o 
   9   7   4       24.96       18.57     22.86 o 
  11   7   4     5689.55     5750.16    158.20 o 
  13   7   4      354.18      367.36     40.57 o 
  15   7   4      732.65      820.99     57.21 o 
  17   7   4      314.89      354.07     48.94 o 
  19   7   4     1346.15     1638.72    285.26 o 
  21   7   4        2.21       45.34     45.31 o 
  23   7   4      926.46      745.21     84.60 o 
 -22   8   4        1.92       31.00     30.85 o 
 -20   8   4      538.74      596.18    171.65 o 
 -18   8   4       62.34       33.15     49.37 o 
 -16   8   4     2204.51     2277.74    183.20 o 
 -14   8   4      420.82      364.62     58.32 o 
 -12   8   4      737.13      694.25     63.39 o 
 -10   8   4       96.20      114.33     28.09 o 
  -8   8   4     1183.46     1205.43     48.28 o 
  -6   8   4        4.44        0.00     19.49 o 
  -4   8   4     2412.70     2434.08    113.76 o 
  -2   8   4      437.80      440.28     42.88 o 
   0   8   4     3019.59     3071.64     97.67 o 
   2   8   4      260.79      275.70     33.36 o 
   4   8   4     1774.88     1847.09     74.03 o 
   6   8   4     1064.45      984.00     71.75 o 
   8   8   4     1127.54     1069.07     88.93 o 
  10   8   4     6160.85     6452.77    177.71 o 
  12   8   4      403.76      422.45     46.50 o 
  14   8   4      834.99      975.38    119.68 o 
  16   8   4      210.29      220.43     46.46 o 
  18   8   4       45.45      106.57     49.03 o 
  20   8   4      237.89      448.38    198.93 o 
 -17   9   4       37.96       78.53     51.97 o 
 -15   9   4      112.49      132.81     51.68 o 
 -13   9   4      359.28      388.92     67.56 o 
 -11   9   4      100.21      114.63     47.35 o 
  -9   9   4     1171.46     1436.28    135.41 o 
  -7   9   4      143.66      137.15     26.88 o 
  -5   9   4      911.87     1124.57     60.37 o 
  -3   9   4       95.92       69.03     28.12 o 
  -1   9   4      476.18      431.98     39.88 o 
   1   9   4      149.85      171.17     32.96 o 
   3   9   4      892.53      737.69     50.12 o 
   5   9   4      342.03      325.96     40.53 o 
   7   9   4      600.57      523.22     46.92 o 
   9   9   4        8.90        9.86     32.77 o 
  11   9   4      415.74      423.62     49.45 o 
  13   9   4        2.32       34.92    104.52 o 
  15   9   4      330.10      471.68     95.86 o 
  17   9   4       51.93      174.97    121.27 o 
 -12  10   4      300.20      377.08     69.29 o 
 -10  10   4       34.66       55.15     49.08 o 
  -8  10   4      361.12      439.80     53.85 o 
  -6  10   4      106.98       76.40     80.12 o 
  -4  10   4      332.83      309.02     47.43 o 
  -2  10   4      173.98      202.49     38.33 o 
   0  10   4      141.82      134.60     35.85 o 
   2  10   4        9.49       22.07     28.35 o 
   4  10   4      177.32      166.00     36.32 o 
   6  10   4      140.30      196.54     39.81 o 
   8  10   4      304.25      376.58     64.68 o 
  10  10   4      319.36      349.98     49.67 o 
 -33   1   5       57.69       63.27     36.78 o 
 -31   1   5       29.24       50.57     33.99 o 
 -29   1   5        1.56        5.05     28.37 o 
 -27   1   5      666.80      670.40     61.35 o 
 -25   1   5      422.64      497.65     43.78 o 
 -23   1   5      308.39      343.41     35.82 o 
 -21   1   5      597.75      600.21     41.14 o 
 -19   1   5      767.30      757.33     40.49 o 
 -17   1   5     1345.47     1323.71     41.34 o 
 -15   1   5       38.21      103.52     10.74 o 
 -13   1   5       40.63       56.26      8.22 o 
 -11   1   5      287.31      338.66     12.62 o 
  -9   1   5     5600.70     5649.55     80.34 o 
  -7   1   5     1681.42     1948.01     37.74 o 
  -5   1   5    15854.04    18018.20    233.63 o 
  -3   1   5    12395.74    12710.79    179.25 o 
  -1   1   5     9296.66     9415.29    114.14 o 
   1   1   5     3828.08     3849.29     50.31 o 
   3   1   5      625.90      730.41     14.24 o 
   5   1   5      183.78      299.14     12.36 o 
   7   1   5     2903.53     3108.34     65.03 o 
   9   1   5     9169.77    10645.01    262.38 o 
  11   1   5      259.99      260.73     22.69 o 
  13   1   5     1688.41     1701.24     58.15 o 
  15   1   5       33.22       41.16     10.87 o 
  17   1   5     1696.28     1707.57     87.67 o 
  19   1   5      430.89      402.58     22.44 o 
  21   1   5     1172.43     1239.80     67.92 o 
  23   1   5      133.31      152.13     55.32 o 
  25   1   5      724.54      721.54     38.48 o 
  27   1   5        2.51        3.43     19.89 o 
  29   1   5      196.92      246.62     36.63 o 
  31   1   5       21.87       36.98     27.95 o 
 -32   2   5       95.74      121.25     39.59 o 
 -30   2   5        1.01       16.43     31.41 o 
 -28   2   5       12.64       15.96     38.69 o 
 -26   2   5        0.69        0.00     22.94 o 
 -24   2   5       22.14       14.01     23.96 o 
 -22   2   5      357.96      309.40     34.38 o 
 -20   2   5        1.19        0.00     14.15 o 
 -18   2   5      436.51      481.12     26.21 o 
 -16   2   5      551.07      627.79     32.21 o 
 -14   2   5     1812.65     1972.17     81.14 o 
 -12   2   5      382.18      447.52     17.54 o 
 -10   2   5       64.46       70.24      6.02 o 
  -8   2   5      598.21      533.35     15.59 o 
  -6   2   5      667.79      789.23     19.24 o 
  -4   2   5     1643.18     1710.97     32.77 o 
  -2   2   5     8731.03     9533.86    163.56 o 
   0   2   5     2967.01     2910.79     49.53 o 
   2   2   5      651.43      766.08     17.74 o 
   4   2   5      876.39      999.78     28.88 o 
   6   2   5     2188.26     2254.57     57.82 o 
   8   2   5     3511.07     4110.43    186.63 o 
  10   2   5     2219.77     1998.58     68.14 o 
  12   2   5      175.53      178.39     12.96 o 
  14   2   5     3345.09     3223.21    243.53 o 
  16   2   5      571.71      478.19     28.73 o 
  18   2   5      206.81      172.83     21.80 o 
  20   2   5       87.67       92.67     20.48 o 
  22   2   5       46.78       45.36     19.33 o 
  24   2   5      787.57      690.36     47.23 o 
  26   2   5       28.96       33.99     24.35 o 
  28   2   5       53.32       48.46     23.51 o 
  30   2   5       11.33       25.57     23.93 o 
 -31   3   5      472.80      585.61     55.18 o 
 -29   3   5      173.25      215.40     40.11 o 
 -27   3   5       74.03       64.61     32.16 o 
 -25   3   5      910.99      893.62    222.90 o 
 -23   3   5        9.15        0.00     23.06 o 
 -21   3   5      348.98      370.33     36.05 o 
 -19   3   5      159.72      153.88     18.52 o 
 -17   3   5      777.99      774.55     30.01 o 
 -15   3   5     4882.12     4868.49    133.52 o 
 -13   3   5     1355.16     1268.87     31.79 o 
 -11   3   5      240.86      228.92     13.45 o 
  -9   3   5      900.98      831.91     22.11 o 
  -7   3   5     1423.79     1292.73     28.86 o 
  -5   3   5     2432.77     2920.48     51.72 o 
  -3   3   5     2587.87     3045.16     86.69 o 
  -1   3   5        9.31        9.20      6.32 o 
   1   3   5     2733.75     2775.32     55.71 o 
   3   3   5     5980.27     6380.52    120.00 o 
   5   3   5     4409.73     4413.80    110.04 o 
   7   3   5    13657.10    13825.51    496.80 o 
   9   3   5     1596.32     1541.16     59.56 o 
  11   3   5     2213.45     2011.88    267.80 o 
  13   3   5     2829.39     2879.77    190.48 o 
  15   3   5      160.45      144.36     20.19 o 
  17   3   5     5580.04     5395.45    309.51 o 
  19   3   5     2193.85     2119.22    129.49 o 
  21   3   5      483.66      507.51     33.61 o 
  23   3   5      164.04      171.77     30.75 o 
  25   3   5      218.52      291.81     30.49 o 
  27   3   5        9.80        5.09     22.13 o 
  29   3   5       31.63       50.66     25.58 o 
 -30   4   5       38.86       50.01     34.68 o 
 -28   4   5       23.78        6.16     29.80 o 
 -26   4   5       72.30       68.28     29.81 o 
 -24   4   5      861.49      790.88    174.54 o 
 -22   4   5        0.72        0.00     36.38 o 
 -20   4   5     3029.67     3032.87    516.97 o 
 -18   4   5      570.02      588.45     37.42 o 
 -16   4   5     1285.59     1284.68     83.14 o 
 -14   4   5     1141.20     1109.50     44.59 o 
 -12   4   5      970.26      948.27     55.05 o 
 -10   4   5     3653.76     3736.59     78.13 o 
  -8   4   5       51.64       94.78     10.38 o 
  -6   4   5     5183.36     5104.94     84.77 o 
  -4   4   5    16703.68    17595.87    303.98 o 
  -2   4   5     6804.07     6423.02    119.42 o 
   0   4   5      643.16      550.49     30.11 o 
   2   4   5     1819.09     2019.93     67.38 o 
   4   4   5     1140.62     1110.44     78.97 o 
   6   4   5      596.05      531.30     44.75 o 
   8   4   5      677.87      598.09     40.46 o 
  10   4   5      119.37      136.51     17.69 o 
  12   4   5     1287.69     1285.80     91.76 o 
  14   4   5     1687.86     1679.19    165.30 o 
  16   4   5      135.74      163.32     22.43 o 
  18   4   5      717.08      668.12     36.74 o 
  20   4   5       69.87       76.32     24.66 o 
  22   4   5      449.96      385.84     33.40 o 
  24   4   5       57.34       52.28     22.93 o 
  26   4   5       61.89       47.63     25.70 o 
  28   4   5        2.12        0.00     24.26 o 
 -29   5   5        1.03        0.00     29.94 o 
 -27   5   5        1.33        0.00     28.03 o 
 -25   5   5      563.06      496.52    122.42 o 
 -23   5   5      131.33      140.76     47.64 o 
 -21   5   5       36.19       11.99     23.02 o 
 -19   5   5       50.56       57.97     19.12 o 
 -17   5   5      722.03      680.49     68.00 o 
 -15   5   5     4721.80     4425.39    203.33 o 
 -13   5   5     8248.82     7477.55    350.86 o 
 -11   5   5      183.41      192.28     15.83 o 
  -9   5   5     7188.92     6925.21    190.70 o 
  -7   5   5     1274.14     1333.54     39.31 o 
  -5   5   5     1528.32     1552.86     57.35 o 
  -3   5   5       38.46       73.92     12.93 o 
  -1   5   5      174.47      218.61     32.00 o 
   1   5   5    11315.12    11391.70    599.54 o 
   3   5   5      422.52      477.02     36.09 o 
   5   5   5     4336.13     4345.22    114.94 o 
   7   5   5      961.94      952.63    158.66 o 
   9   5   5      173.93      196.22     25.51 o 
  11   5   5      537.11      526.99     63.23 o 
  13   5   5       69.47       74.24     23.96 o 
  15   5   5       67.02       56.45     19.64 o 
  17   5   5       66.24       41.70     40.28 o 
  19   5   5       48.94       52.46     20.89 o 
  21   5   5      441.97      396.50     35.18 o 
  23   5   5       89.99       73.64     26.20 o 
  25   5   5       82.49       88.89     27.75 o 
  27   5   5       65.54       55.95     27.94 o 
 -26   6   5      603.84      498.63     73.63 o 
 -24   6   5      106.02      122.27     34.50 o 
 -22   6   5      242.32      220.76     57.75 o 
 -20   6   5      220.04      249.45     27.76 o 
 -18   6   5      290.89      325.71     48.65 o 
 -16   6   5      821.13      810.30     71.84 o 
 -14   6   5       83.78       81.33     15.01 o 
 -12   6   5        1.58        0.09     12.02 o 
 -10   6   5     1872.86     1727.47     47.38 o 
  -8   6   5      693.82      665.74     41.80 o 
  -6   6   5      352.15      345.12     22.04 o 
  -4   6   5      216.00      213.33     24.62 o 
  -2   6   5     2954.96     2906.26     86.00 o 
   0   6   5     2471.13     2406.74     75.81 o 
   2   6   5     1055.12     1012.34     46.94 o 
   4   6   5     1689.93     1694.72     73.19 o 
   6   6   5      184.36      205.84     27.05 o 
   8   6   5     1820.25     1948.64    195.04 o 
  10   6   5     1661.71     1654.94    240.37 o 
  12   6   5      146.65      169.42     30.16 o 
  14   6   5     1948.14     2092.47     80.71 o 
  16   6   5      509.45      575.05     47.57 o 
  18   6   5      899.53     1083.43     66.81 o 
  20   6   5      433.94      475.01     52.00 o 
  22   6   5      204.31      226.07     62.08 o 
  24   6   5       56.76      110.29     59.19 o 
 -25   7   5      819.62      807.28     88.06 o 
 -23   7   5        1.27        0.00     32.05 o 
 -21   7   5      209.35      164.58     45.33 o 
 -19   7   5      432.66      486.41     84.84 o 
 -17   7   5      773.38      858.82     76.46 o 
 -15   7   5      739.05      766.37     76.92 o 
 -13   7   5     2216.78     2075.38    154.82 o 
 -11   7   5     1080.57     1083.85     59.01 o 
  -9   7   5      147.87      170.34     18.61 o 
  -7   7   5      375.94      319.01     30.00 o 
  -5   7   5      195.02      191.24     25.25 o 
  -3   7   5        1.39        0.00     16.73 o 
  -1   7   5       17.53       28.55     19.48 o 
   1   7   5      325.94      246.22     44.90 o 
   3   7   5     1895.03     1891.61    184.64 o 
   5   7   5     1619.30     1657.41    151.73 o 
   7   7   5       16.72       32.69     40.86 o 
   9   7   5     1033.36     1108.89    169.34 o 
  11   7   5      344.81      466.68     41.24 o 
  13   7   5      144.99      121.70     31.65 o 
  15   7   5       56.34       51.12     30.28 o 
  17   7   5      815.69      914.90     64.04 o 
  19   7   5        5.26       37.94     37.82 o 
  21   7   5      760.54     1072.73     90.37 o 
  23   7   5        0.59        0.00     49.37 o 
 -22   8   5      181.18      138.59     50.82 o 
 -20   8   5      567.12      511.24     63.52 o 
 -18   8   5       34.23       37.60     28.62 o 
 -16   8   5     1616.09     1615.05     97.41 o 
 -14   8   5      128.58      113.83     23.53 o 
 -12   8   5       80.64       78.27     22.09 o 
 -10   8   5      391.67      464.00     71.60 o 
  -8   8   5       11.16        0.00     20.26 o 
  -6   8   5     1125.88     1165.50     76.51 o 
  -4   8   5        5.53       17.19     21.33 o 
  -2   8   5      578.68      715.36     45.48 o 
   0   8   5       70.56       66.87     24.03 o 
   2   8   5      232.05      223.49     31.03 o 
   4   8   5       42.32       25.72     23.98 o 
   6   8   5       51.08       49.12     26.66 o 
   8   8   5     1285.97     1259.39     86.33 o 
  10   8   5       34.99       74.52     29.38 o 
  12   8   5        9.50        0.00     26.89 o 
  14   8   5     1538.84     1796.15     84.97 o 
  16   8   5        8.01       14.31     33.74 o 
  18   8   5      224.42      311.38    128.63 o 
 -17   9   5       32.12       79.40     53.70 o 
 -15   9   5        3.68        0.00     43.02 o 
 -13   9   5     1579.72     1679.82    115.78 o 
 -11   9   5       19.75       27.48     28.57 o 
  -9   9   5      683.27      734.85     52.32 o 
  -7   9   5        4.70        0.00     25.43 o 
  -5   9   5      239.59      290.16     36.42 o 
  -3   9   5       56.26       73.97     27.09 o 
  -1   9   5      143.28      152.71     33.49 o 
   1   9   5      877.31      997.59     58.87 o 
   3   9   5      437.83      416.90     41.78 o 
   5   9   5      914.71     1025.58     60.49 o 
   7   9   5      738.79      755.68     63.52 o 
   9   9   5       99.24       98.66     34.57 o 
  11   9   5      487.53      603.54     54.87 o 
  13   9   5       36.43       34.85     36.07 o 
  15   9   5        3.10        0.00     37.39 o 
 -10  10   5      222.64      220.88     59.19 o 
  -8  10   5       64.35       45.91     47.06 o 
  -6  10   5     1197.63     1399.53     79.72 o 
  -4  10   5      446.17      530.05     49.74 o 
  -2  10   5     1421.30     1578.93     77.24 o 
   0  10   5      688.49      693.71     56.59 o 
   2  10   5      306.49      305.56     41.24 o 
   4  10   5       61.89       76.56     31.57 o 
   6  10   5      499.53      501.75     49.90 o 
   8  10   5        6.95       16.67     33.49 o 
 -32   0   6      445.26      444.93     72.76 o 
 -30   0   6      161.39      231.27     57.75 o 
 -28   0   6       36.81       54.86     40.71 o 
 -26   0   6      578.58      524.91     64.39 o 
 -24   0   6     3155.64     2965.24    141.77 o 
 -22   0   6    10131.05    10390.46    356.29 o 
 -20   0   6       15.83        6.06     28.30 o 
 -18   0   6    20577.92    19829.69    882.79 o 
 -16   0   6      341.18      303.07     25.57 o 
 -14   0   6    12375.38    13159.92    284.68 o 
 -12   0   6    15629.23    15632.13    331.30 o 
 -10   0   6    13392.25    12964.09    276.08 o 
  -8   0   6    43977.39    43798.96   1085.91 o 
  -6   0   6    42647.64    41271.39    833.16 o 
  -4   0   6    10495.13    10996.46    187.70 o 
  -2   0   6    10641.94    10899.14    186.19 o 
   0   0   6     3089.87     2944.77     57.28 o 
   2   0   6    21934.43    22910.74    380.87 o 
   4   0   6      103.92      112.82      9.10 o 
   6   0   6       46.99       51.96      8.27 o 
   8   0   6    23839.96    26463.37    440.74 o 
  10   0   6       47.41       28.57     11.26 o 
  12   0   6    13189.89    13066.34    226.28 o 
  14   0   6     6492.58     6213.82    188.39 o 
  16   0   6     3094.82     3431.82    131.08 o 
  18   0   6       39.77       21.05     17.90 o 
  20   0   6    11284.32    11995.34    274.08 o 
  22   0   6        0.74        0.00     28.87 o 
  24   0   6     3913.42     4121.88    169.19 o 
  26   0   6      509.29      586.98     64.96 o 
  28   0   6      591.60      561.58     65.54 o 
  30   0   6      123.71      214.53     51.68 o 
 -31   1   6      256.23      323.50     47.33 o 
 -29   1   6      621.11      686.83     55.12 o 
 -27   1   6      108.49       98.46     32.25 o 
 -25   1   6     2669.87     2615.22     95.00 o 
 -23   1   6      627.10      635.94     65.11 o 
 -21   1   6     1007.34     1080.20     41.66 o 
 -19   1   6     7757.66     7476.34    147.33 o 
 -17   1   6     4605.37     4456.17     95.17 o 
 -15   1   6     9500.09     9241.74    342.42 o 
 -13   1   6    15138.06    15917.08    212.01 o 
 -11   1   6    21954.92    23253.29    303.29 o 
  -9   1   6    13496.20    14378.34    214.87 o 
  -7   1   6    14387.67    15106.33    198.83 o 
  -5   1   6    12358.02    13284.18    175.17 o 
  -3   1   6    13759.90    14071.52    168.27 o 
  -1   1   6     9115.10     9679.69    118.05 o 
   1   1   6    30074.92    29318.30    343.12 o 
   3   1   6        3.50        5.50      4.13 o 
   5   1   6    55114.45    54432.09    631.71 o 
   7   1   6     3136.24     3694.57     58.26 o 
   9   1   6    11296.15    11033.16    150.40 o 
  11   1   6      241.21      201.79     17.70 o 
  13   1   6     6730.56     7163.32    261.52 o 
  15   1   6     3185.28     3094.23     73.33 o 
  17   1   6     2036.45     1943.01     55.65 o 
  19   1   6     5741.83     5909.19    151.67 o 
  21   1   6     4813.68     4456.20    187.10 o 
  23   1   6     1238.86     1366.06     50.93 o 
  25   1   6      731.16      731.38     40.26 o 
  27   1   6      635.69      717.51     85.32 o 
  29   1   6       35.21       41.00     28.07 o 
 -32   2   6      112.96      136.27     38.15 o 
 -30   2   6     1879.37     1939.01    122.28 o 
 -28   2   6       52.83       83.67     33.36 o 
 -26   2   6     3076.15     3118.16    397.29 o 
 -24   2   6      288.90      299.98     43.16 o 
 -22   2   6     7281.08     7090.78    311.73 o 
 -20   2   6      120.47      197.84     40.57 o 
 -18   2   6     5218.92     5030.51    126.46 o 
 -16   2   6     1773.47     1994.46     52.69 o 
 -14   2   6     4671.43     4854.21    112.06 o 
 -12   2   6     1208.72     1287.15     30.62 o 
 -10   2   6     5365.36     5150.85    121.42 o 
  -8   2   6      360.19      330.82     12.91 o 
  -6   2   6    45079.20    47760.50    684.01 o 
  -4   2   6    16035.88    17602.47    258.16 o 
  -2   2   6    38073.77    36811.52    471.04 o 
   0   2   6     1527.56     1563.81     25.80 o 
   2   2   6     9328.97     8957.08    141.92 o 
   4   2   6     6693.61     6518.20    103.73 o 
   6   2   6     6051.83     6015.42     97.23 o 
   8   2   6    30625.54    29512.00    753.35 o 
  10   2   6       14.15        5.39     10.88 o 
  12   2   6    21144.86    20318.20   1378.24 o 
  14   2   6       74.72       37.52     14.85 o 
  16   2   6     5805.71     5608.80    350.95 o 
  18   2   6     4313.42     4174.14    207.29 o 
  20   2   6     2076.23     2077.51    156.62 o 
  22   2   6        1.74       26.47     19.86 o 
  24   2   6      648.69      581.67     40.31 o 
  26   2   6       36.21        0.00     25.27 o 
  28   2   6      747.56      738.19     81.41 o 
 -31   3   6      157.15      209.89     44.05 o 
 -29   3   6     2003.66     1959.87    280.93 o 
 -27   3   6       61.24       89.63     33.17 o 
 -25   3   6     4543.54     4667.51    436.56 o 
 -23   3   6      739.28      718.99     52.12 o 
 -21   3   6     3693.02     3727.79    129.49 o 
 -19   3   6     3402.74     3106.11    220.69 o 
 -17   3   6     1607.44     1549.86     46.69 o 
 -15   3   6    12524.61    12552.04    287.93 o 
 -13   3   6     2390.62     2297.95     47.65 o 
 -11   3   6    18577.95    18844.94    389.90 o 
  -9   3   6     5090.52     5143.23     84.78 o 
  -7   3   6     2615.17     2733.23     49.93 o 
  -5   3   6     4843.29     5847.58     94.10 o 
  -3   3   6     2388.39     2237.22     47.89 o 
  -1   3   6      872.41      903.84     25.32 o 
   1   3   6    11511.05    11367.54    353.81 o 
   3   3   6      122.15       93.14     12.39 o 
   5   3   6    22856.97    22504.51    508.67 o 
   7   3   6     1509.42     1624.67     80.98 o 
   9   3   6     8097.57     6908.91    367.14 o 
  11   3   6      246.98      214.14     20.22 o 
  13   3   6     2492.92     2267.81    127.70 o 
  15   3   6     1964.95     1658.68     85.32 o 
  17   3   6     1871.55     1720.95    111.16 o 
  19   3   6      189.73      153.87     35.72 o 
  21   3   6     3836.59     3482.26    254.02 o 
  23   3   6     1934.22     2016.98    104.31 o 
  25   3   6     1639.61     1656.14    122.90 o 
  27   3   6      488.93      556.63     47.29 o 
  29   3   6      508.28      511.73     40.50 o 
 -30   4   6       67.61       56.48     50.24 o 
 -28   4   6      315.39      383.78     46.95 o 
 -26   4   6      631.04      617.95     92.83 o 
 -24   4   6      148.52      117.10     31.14 o 
 -22   4   6     6115.55     5931.10    224.78 o 
 -20   4   6      628.59      640.87    116.79 o 
 -18   4   6     5214.36     5157.42    267.15 o 
 -16   4   6      983.84      913.62     42.17 o 
 -14   4   6     1949.18     2016.34    108.94 o 
 -12   4   6      906.85      797.95     26.78 o 
 -10   4   6     6226.43     5790.41     96.19 o 
  -8   4   6    10995.24    10543.60    187.21 o 
  -6   4   6     5588.49     5333.12     88.94 o 
  -4   4   6    34775.97    36423.65    613.95 o 
  -2   4   6     1898.93     1653.98     40.71 o 
   0   4   6       33.36       83.81     17.58 o 
   2   4   6     4851.83     4855.48    193.30 o 
   4   4   6      273.23      278.11     23.86 o 
   6   4   6     4124.83     3922.27    206.44 o 
   8   4   6     3683.25     3383.58     78.29 o 
  10   4   6     4284.55     4052.14    148.80 o 
  12   4   6     4569.99     4295.01    109.27 o 
  14   4   6     4190.71     3689.12    195.46 o 
  16   4   6     1666.73     1726.84     71.41 o 
  18   4   6     2789.59     2545.81    141.04 o 
  20   4   6      645.21      719.22     52.13 o 
  22   4   6        0.65        0.00     20.26 o 
  24   4   6     2108.78     1944.46     68.75 o 
  26   4   6      222.61      203.67     32.30 o 
  28   4   6      815.10      697.14    110.90 o 
 -29   5   6      461.43      517.69     77.09 o 
 -27   5   6       82.91       50.33     33.71 o 
 -25   5   6     1228.65     1298.87    166.16 o 
 -23   5   6      118.18      117.45     35.37 o 
 -21   5   6      420.87      472.65     42.69 o 
 -19   5   6      487.61      422.59     95.86 o 
 -17   5   6      213.52      183.27     17.68 o 
 -15   5   6       25.50       22.26     12.46 o 
 -13   5   6     7302.05     6900.53    186.24 o 
 -11   5   6     4224.29     4106.30    123.44 o 
  -9   5   6     6494.46     6539.01    108.58 o 
  -7   5   6    13014.38    12993.34    199.30 o 
  -5   5   6     2764.24     2772.46     93.80 o 
  -3   5   6    14944.25    15070.72    271.39 o 
  -1   5   6      377.97      403.38     38.11 o 
   1   5   6    16640.12    16810.39    549.74 o 
   3   5   6        1.94        0.00     15.00 o 
   5   5   6    23129.00    23111.72    720.38 o 
   7   5   6     1333.27     1217.45    126.90 o 
   9   5   6    13002.79    12942.52    954.97 o 
  11   5   6       64.26       59.00     22.18 o 
  13   5   6     2582.29     2483.88    157.12 o 
  15   5   6     2375.52     2239.39     68.61 o 
  17   5   6      516.49      451.23     34.76 o 
  19   5   6      439.41      425.71     35.86 o 
  21   5   6     2117.92     1951.84     87.51 o 
  23   5   6      982.11      926.14    126.32 o 
  25   5   6      212.72      204.25     40.45 o 
 -26   6   6      497.88      518.29    132.09 o 
 -24   6   6       39.29       13.89     29.71 o 
 -22   6   6      948.96      899.65    140.32 o 
 -20   6   6       10.26        0.00     24.42 o 
 -18   6   6     1973.88     1976.35    169.25 o 
 -16   6   6     1259.83     1122.42     55.51 o 
 -14   6   6     1140.87     1091.35     42.75 o 
 -12   6   6      401.37      398.72     32.51 o 
 -10   6   6     1429.77     1312.50     42.18 o 
  -8   6   6       45.97       40.64     12.21 o 
  -6   6   6    20735.03    20610.28    442.83 o 
  -4   6   6     1321.09     1198.09     72.47 o 
  -2   6   6    12440.82    12300.75    277.33 o 
   0   6   6      278.62      263.59     27.13 o 
   2   6   6     7115.66     7674.99    503.69 o 
   4   6   6     1908.48     1834.31     93.40 o 
   6   6   6     7355.52     7608.42    278.62 o 
   8   6   6    15961.93    16123.10    936.92 o 
  10   6   6       78.61       90.03     39.27 o 
  12   6   6     5122.15     4971.77    452.15 o 
  14   6   6      174.70      149.98     31.61 o 
  16   6   6     1799.91     1738.41    128.92 o 
  18   6   6        3.20       12.84     28.44 o 
  20   6   6     1584.23     1802.52     85.09 o 
  22   6   6       54.31       74.81     40.42 o 
  24   6   6      548.61      541.10     59.65 o 
 -23   7   6      242.84      285.04     43.27 o 
 -21   7   6      784.75      749.27    118.23 o 
 -19   7   6      890.06      910.74     71.64 o 
 -17   7   6      308.45      300.74     30.05 o 
 -15   7   6     1531.48     1547.34     95.61 o 
 -13   7   6     1745.76     1656.12     54.93 o 
 -11   7   6     3790.12     3644.83    181.45 o 
  -9   7   6     1567.73     1461.39     84.16 o 
  -7   7   6      321.21      405.95     33.23 o 
  -5   7   6      512.15      546.16     37.77 o 
  -3   7   6      178.34      198.40     27.09 o 
  -1   7   6      188.84      152.00     26.07 o 
   1   7   6     2027.50     1929.79     70.53 o 
   3   7   6       10.74        9.41     20.31 o 
   5   7   6     2529.84     2443.05     84.21 o 
   7   7   6       19.31       56.92     31.33 o 
   9   7   6     2521.02     2429.19    205.43 o 
  11   7   6      260.11      248.80     34.46 o 
  13   7   6     1359.11     1546.31     74.78 o 
  15   7   6      307.14      257.88     40.19 o 
  17   7   6      929.25      930.53     64.28 o 
  19   7   6      534.95      532.10     55.64 o 
  21   7   6     1003.77     1121.78     77.54 o 
 -20   8   6       14.83       34.65     38.69 o 
 -18   8   6     1622.04     1682.71     65.40 o 
 -16   8   6        1.07        0.00     26.74 o 
 -14   8   6      863.75      989.14     58.06 o 
 -12   8   6        7.92       10.69     19.44 o 
 -10   8   6     1096.57     1155.00     45.63 o 
  -8   8   6      596.05      589.01     62.65 o 
  -6   8   6      772.66      838.08     50.33 o 
  -4   8   6     1177.41     1200.46    117.51 o 
  -2   8   6      433.20      463.02     57.46 o 
   0   8   6      202.47      252.47     44.75 o 
   2   8   6      449.36      462.74     61.79 o 
   4   8   6        5.95        0.00     21.33 o 
   6   8   6        5.09       15.76     23.96 o 
   8   8   6      313.33      275.73     36.82 o 
  10   8   6       17.59        6.49     27.05 o 
  12   8   6      499.89      417.25     83.15 o 
  14   8   6      607.32      570.05     59.62 o 
  16   8   6      731.05      796.46     63.88 o 
  18   8   6      210.76      289.40     58.32 o 
 -17   9   6        4.51        0.00     45.91 o 
 -15   9   6      465.88      467.45     69.87 o 
 -13   9   6       60.60       20.00     29.94 o 
 -11   9   6      657.20      702.28     41.30 o 
  -9   9   6      336.25      348.79     42.18 o 
  -7   9   6      553.34      543.68     63.81 o 
  -5   9   6      254.59      298.20     37.57 o 
  -3   9   6      221.24      234.40     35.10 o 
  -1   9   6      188.05      219.55     36.19 o 
   1   9   6     1739.38     1651.40     73.99 o 
   3   9   6        0.19        0.00     25.31 o 
   5   9   6      726.65      776.01    101.78 o 
   7   9   6       24.46       27.09     28.68 o 
   9   9   6      206.47      223.18     38.51 o 
  11   9   6       13.70       26.97     36.38 o 
  13   9   6      102.99       71.87     58.03 o 
 -10  10   6       78.35       38.11     52.26 o 
  -8  10   6       48.24       26.11     32.05 o 
  -6  10   6       65.06       94.99     49.37 o 
  -4  10   6        2.53       12.12     30.28 o 
  -2  10   6      378.40      401.87     45.22 o 
   0  10   6       91.14      101.38     34.17 o 
   2  10   6      233.37      220.90     39.94 o 
   4  10   6      214.18      283.38     52.84 o 
   6  10   6       81.20      100.49     35.21 o 
 -31   1   7      112.38      116.66     38.15 o 
 -29   1   7       26.14       53.53     32.54 o 
 -27   1   7      664.52      593.23     50.43 o 
 -25   1   7        0.55        0.00     28.15 o 
 -23   1   7      278.06      281.68     36.24 o 
 -21   1   7        1.63        0.00     16.42 o 
 -19   1   7       93.08       83.48     20.08 o 
 -17   1   7     3731.93     3674.23     83.56 o 
 -15   1   7       90.91      115.91     16.49 o 
 -13   1   7     2060.91     2082.26     66.42 o 
 -11   1   7     1856.61     1732.79     32.77 o 
  -9   1   7      127.91      146.28     13.34 o 
  -7   1   7     9176.28     9250.87    140.68 o 
  -5   1   7     3030.02     3379.80     51.69 o 
  -3   1   7      644.42      594.18     14.09 o 
  -1   1   7     3158.72     3216.22     44.90 o 
   1   1   7     2336.65     2541.24     37.36 o 
   3   1   7      278.37      249.22      9.97 o 
   5   1   7    22430.51    24354.56    288.34 o 
   7   1   7      256.50      272.00     10.88 o 
   9   1   7     5405.29     5876.21     79.76 o 
  11   1   7       77.12       94.49     15.65 o 
  13   1   7       65.08       68.41     15.16 o 
  15   1   7     1454.06     1358.57     54.78 o 
  17   1   7        1.19        0.00     14.72 o 
  19   1   7      298.09      287.38     25.80 o 
  21   1   7      320.40      328.25     28.11 o 
  23   1   7        8.69        4.15     25.29 o 
  25   1   7       16.78        9.98     27.26 o 
  27   1   7       24.08       20.74     28.56 o 
  29   1   7       22.55       51.64     31.62 o 
 -30   2   7       32.24       19.10     32.19 o 
 -28   2   7        1.83       22.42     30.89 o 
 -26   2   7        0.92        1.06     26.92 o 
 -24   2   7       61.53       80.41     32.63 o 
 -22   2   7     1062.57     1135.44     44.38 o 
 -20   2   7      197.06      178.77     20.98 o 
 -18   2   7      296.50      260.90     22.55 o 
 -16   2   7     2069.77     2001.77     54.59 o 
 -14   2   7      200.84      202.90     19.12 o 
 -12   2   7      963.31     1034.63     27.74 o 
 -10   2   7      187.20      181.96     15.70 o 
  -8   2   7       23.57       31.08      7.12 o 
  -6   2   7      940.60     1055.43     23.33 o 
  -4   2   7       71.14       13.83      8.17 o 
  -2   2   7      435.36      467.25     13.43 o 
   0   2   7      355.74      371.82     12.07 o 
   2   2   7     1529.56     1573.41     32.82 o 
   4   2   7        3.92        6.06      5.92 o 
   6   2   7       67.39       79.98      6.81 o 
   8   2   7      796.56      956.34     37.76 o 
  10   2   7      119.11       89.86     15.96 o 
  12   2   7      179.12      155.44     18.70 o 
  14   2   7        8.89       26.51     15.42 o 
  16   2   7      801.99      768.68     45.94 o 
  18   2   7     4818.04     4588.52    239.29 o 
  20   2   7      304.41      260.44     27.42 o 
  22   2   7        9.46       23.61     20.81 o 
  24   2   7       28.81        8.18     20.25 o 
  26   2   7       20.88       14.75     22.12 o 
  28   2   7       27.26       14.06     28.36 o 
 -31   3   7      112.15      191.72     62.37 o 
 -29   3   7       98.71      110.84     36.42 o 
 -27   3   7       60.27       82.93     33.28 o 
 -25   3   7        6.06       42.36     28.12 o 
 -23   3   7        7.92        0.00     44.46 o 
 -21   3   7      273.03      266.79     23.92 o 
 -19   3   7      104.73       84.35     18.39 o 
 -17   3   7     3548.00     3334.17     78.56 o 
 -15   3   7      327.33      322.11     44.69 o 
 -13   3   7      912.99      843.06     32.92 o 
 -11   3   7     3978.71     3891.36     86.66 o 
  -9   3   7     1779.62     1608.11     51.06 o 
  -7   3   7     1041.08     1008.61     25.99 o 
  -5   3   7      203.29      170.79     11.45 o 
  -3   3   7       85.15       93.03      9.51 o 
  -1   3   7     3912.67     3689.77     74.35 o 
   1   3   7      155.09      165.08     13.46 o 
   3   3   7     1660.96     1657.19     54.69 o 
   5   3   7       50.56       52.41     12.49 o 
   7   3   7      615.67      520.02     26.33 o 
   9   3   7       21.13       30.46     13.34 o 
  11   3   7      236.86      260.09     22.96 o 
  13   3   7        0.08        0.00     13.85 o 
  15   3   7       59.44       79.02     19.98 o 
  17   3   7      716.24      488.70     42.80 o 
  19   3   7       16.51        0.00     23.84 o 
  21   3   7      477.80      444.09     34.43 o 
  23   3   7      310.25      328.90     57.65 o 
  25   3   7      114.90      137.73     27.98 o 
  27   3   7      256.98      298.26     35.11 o 
 -28   4   7      114.20      120.93     37.08 o 
 -26   4   7       93.43       86.11     33.48 o 
 -24   4   7      205.98      201.78     36.91 o 
 -22   4   7       32.13        9.63     25.11 o 
 -20   4   7      753.72      786.69     73.88 o 
 -18   4   7      611.92      579.85     34.66 o 
 -16   4   7       12.56        0.00     14.87 o 
 -14   4   7      247.66      224.38     17.42 o 
 -12   4   7       54.10       42.93     11.67 o 
 -10   4   7      676.44      689.68     29.06 o 
  -8   4   7       78.43       99.25     11.78 o 
  -6   4   7        3.50       11.53      8.87 o 
  -4   4   7     2428.72     2411.47     74.01 o 
  -2   4   7     1891.95     1740.77     84.24 o 
   0   4   7      430.15      356.06     96.29 o 
   2   4   7     3159.49     3104.92     86.13 o 
   4   4   7      596.07      507.39     32.00 o 
   6   4   7      477.88      475.78     28.50 o 
   8   4   7     3045.93     3134.04     75.90 o 
  10   4   7      132.82      136.47     20.13 o 
  12   4   7     3960.21     3767.86    221.91 o 
  14   4   7     1814.12     1739.02     85.14 o 
  16   4   7       68.07       51.14     20.24 o 
  18   4   7      871.08      739.62     48.29 o 
  20   4   7      455.05      373.39     43.23 o 
  22   4   7      422.57      330.64     97.73 o 
  24   4   7       14.53        8.58     30.63 o 
  26   4   7      122.39      124.94     48.22 o 
 -27   5   7      303.31      461.65     51.04 o 
 -25   5   7        0.23        0.00     28.50 o 
 -23   5   7       52.06       26.79     27.39 o 
 -21   5   7      852.85      837.84    158.37 o 
 -19   5   7     1000.59      949.18    105.24 o 
 -17   5   7     1781.61     1757.43    104.99 o 
 -15   5   7     3360.94     3083.22    101.02 o 
 -13   5   7     1860.47     1798.12     54.36 o 
 -11   5   7       14.50       14.92     13.42 o 
  -9   5   7      521.77      465.72     25.19 o 
  -7   5   7     1982.75     1963.59     57.14 o 
  -5   5   7       12.11        0.76     11.95 o 
  -3   5   7       13.95        7.95     14.96 o 
  -1   5   7       11.43        0.50     22.38 o 
   1   5   7     1681.91     1580.35     57.58 o 
   3   5   7     1271.97     1281.76    115.92 o 
   5   5   7     2510.91     2468.18    224.05 o 
   7   5   7     2982.23     2895.82    107.84 o 
   9   5   7     1085.36     1048.19     67.71 o 
  11   5   7      709.91      569.38     39.64 o 
  13   5   7     1242.68     1225.15     74.81 o 
  15   5   7     2099.60     1975.26    157.76 o 
  17   5   7     1411.14     1327.60     59.81 o 
  19   5   7      910.56      869.41     47.27 o 
  21   5   7      218.35      223.95     33.60 o 
  23   5   7      199.04      227.29     34.19 o 
  25   5   7       76.73       94.36     30.79 o 
 -26   6   7        5.64        0.00     30.64 o 
 -24   6   7        9.70       45.19     30.35 o 
 -22   6   7      467.36      419.33     44.61 o 
 -20   6   7        1.68       14.70     25.77 o 
 -18   6   7      645.53      521.88     42.76 o 
 -16   6   7       85.08       61.26     16.14 o 
 -14   6   7        2.23        0.00     13.32 o 
 -12   6   7     1018.24      925.99     32.71 o 
 -10   6   7      260.97      263.70     27.85 o 
  -8   6   7     3672.07     3512.12     98.58 o 
  -6   6   7     3260.00     3179.45    196.91 o 
  -4   6   7     6350.48     6512.08    160.70 o 
  -2   6   7      102.87       93.54     21.42 o 
   0   6   7     1722.34     1909.22    184.35 o 
   2   6   7       10.32        0.00     18.57 o 
   4   6   7       61.85       41.30     20.89 o 
   6   6   7      252.83      242.97     30.51 o 
   8   6   7     1238.55     1154.80     55.21 o 
  10   6   7      132.66      133.90     61.64 o 
  12   6   7     1062.33     1100.96    145.95 o 
  14   6   7      167.28      145.81     37.25 o 
  16   6   7      177.98      162.02     34.70 o 
  18   6   7       34.23        2.52     30.03 o 
  20   6   7       21.34       19.86     32.22 o 
  22   6   7       58.55       93.03     38.48 o 
 -23   7   7        3.29        0.00     27.06 o 
 -21   7   7        0.24        0.00     29.31 o 
 -19   7   7      119.01       98.27     30.64 o 
 -17   7   7       17.42       24.73     20.84 o 
 -15   7   7     2228.11     2048.28     90.57 o 
 -13   7   7       43.67       62.98     19.80 o 
 -11   7   7     1697.28     1667.45     80.90 o 
  -9   7   7       38.59       57.24     23.34 o 
  -7   7   7      403.60      585.83     58.90 o 
  -5   7   7      133.18       99.82     31.18 o 
  -3   7   7      129.38      147.85     25.84 o 
  -1   7   7     3201.34     3289.43    100.99 o 
   1   7   7       63.83       67.56     27.72 o 
   3   7   7     2432.44     2603.66    180.31 o 
   5   7   7      160.02      183.97     30.62 o 
   7   7   7      508.61      433.77     38.38 o 
   9   7   7      195.87      195.27     32.24 o 
  11   7   7       33.22       33.67     25.40 o 
  13   7   7       88.79      112.54     31.82 o 
  15   7   7      158.05      160.08     37.51 o 
  17   7   7      118.61      149.51     40.00 o 
  19   7   7      217.65      232.76     45.83 o 
  21   7   7        9.77        0.00     49.66 o 
 -20   8   7      495.11      584.39     74.49 o 
 -18   8   7      105.31      147.83     51.68 o 
 -16   8   7      515.11      539.57     47.77 o 
 -14   8   7        1.91       11.79     29.09 o 
 -12   8   7      331.34      370.88     30.35 o 
 -10   8   7      271.00      242.36     26.96 o 
  -8   8   7      130.38      160.40     29.38 o 
  -6   8   7      108.05      112.32     42.15 o 
  -4   8   7     1024.09     1211.63     59.09 o 
  -2   8   7      234.76      227.53     31.82 o 
   0   8   7      236.57      214.87     31.84 o 
   2   8   7       24.51        0.00     21.85 o 
   4   8   7       43.77       42.10     24.98 o 
   6   8   7      505.46      522.29     44.51 o 
   8   8   7      483.49      458.54     44.17 o 
  10   8   7      349.78      364.20     42.77 o 
  12   8   7     1349.03     1384.28    112.03 o 
  14   8   7      286.11      343.21     47.54 o 
  16   8   7      658.14      846.19     63.93 o 
 -15   9   7      465.62      482.27     50.12 o 
 -13   9   7      302.39      355.96     44.46 o 
 -11   9   7      365.15      408.43     34.41 o 
  -9   9   7       37.46       45.54     24.64 o 
  -7   9   7       38.46       49.08     40.71 o 
  -5   9   7      174.45      202.69     49.95 o 
  -3   9   7      124.12      147.89     43.45 o 
  -1   9   7      929.91      995.23     78.97 o 
   1   9   7      127.68      128.29     33.06 o 
   3   9   7     1163.00     1222.58    100.04 o 
   5   9   7       96.69      133.01     34.99 o 
   7   9   7      367.16      391.14     45.00 o 
   9   9   7      388.24      470.12     49.80 o 
  11   9   7      148.11      153.53     52.26 o 
  -6  10   7       23.38        6.35     46.77 o 
  -4  10   7     1436.19     1536.90    108.85 o 
  -2  10   7        1.33        0.88     31.05 o 
   0  10   7      485.13      577.55     51.81 o 
   2  10   7        4.21       16.89     30.46 o 
   4  10   7      186.71      163.13     38.17 o 
 -30   0   8        5.34       23.10     45.62 o 
 -28   0   8     2038.57     2166.04    129.06 o 
 -26   0   8       83.94       69.58     45.33 o 
 -24   0   8     3440.09     3566.08    164.00 o 
 -22   0   8      929.97     1085.04     81.42 o 
 -20   0   8     3314.69     3450.23    132.96 o 
 -18   0   8      192.47      230.06     27.84 o 
 -16   0   8     2240.75     2461.67    119.97 o 
 -14   0   8        4.35        0.00     17.32 o 
 -12   0   8      783.27      707.75     35.98 o 
 -10   0   8     9581.60     9482.90    210.85 o 
  -8   0   8    36589.63    37752.75    882.93 o 
  -6   0   8    42402.71    44142.81    727.56 o 
  -4   0   8    58048.31    57578.16    944.73 o 
  -2   0   8     5211.49     5437.27    100.63 o 
   0   0   8    42064.45    43857.10    722.87 o 
   2   0   8     5593.96     5735.67    106.05 o 
   4   0   8    14454.92    14984.31    256.41 o 
   6   0   8     9013.70     7916.42    142.57 o 
  10   0   8    19132.04    18811.61    391.33 o 
  12   0   8       72.63       94.61     29.16 o 
  14   0   8     9888.89    10163.58    233.23 o 
  16   0   8       32.13       18.48     29.16 o 
  18   0   8     1959.62     2225.52    113.18 o 
  20   0   8      626.00      563.31     60.34 o 
  22   0   8     2083.30     1866.34    105.96 o 
  24   0   8      688.75      652.53     69.58 o 
  26   0   8      447.92      434.82     64.39 o 
  28   0   8      127.07      144.36     49.66 o 
 -31   1   8      568.75      621.94     71.89 o 
 -29   1   8       27.05       50.24     33.69 o 
 -27   1   8     2297.24     2420.81    114.63 o 
 -25   1   8      769.11      839.97     55.31 o 
 -23   1   8      770.31      833.46     40.51 o 
 -21   1   8     4083.50     3826.32     91.30 o 
 -19   1   8       38.46       39.85     17.69 o 
 -17   1   8    14599.26    14470.85    261.52 o 
 -15   1   8     2599.59     2482.55     63.95 o 
 -13   1   8    20019.32    19985.59    997.44 o 
 -11   1   8     3844.27     3733.35     86.14 o 
  -9   1   8    12435.24    12880.72    196.70 o 
  -7   1   8     2095.77     2023.19     35.57 o 
  -5   1   8    12790.85    13009.56    158.45 o 
  -3   1   8     3502.94     3569.62     49.91 o 
  -1   1   8    12900.56    12675.06    154.49 o 
   1   1   8     1827.12     1677.22     42.09 o 
   3   1   8    37434.51    37433.61    438.56 o 
   5   1   8     1264.59     1258.78     27.27 o 
   7   1   8     9296.06     8845.29    218.60 o 
   9   1   8      249.28      241.65     11.34 o 
  11   1   8     6395.08     6740.58    112.00 o 
  13   1   8     2066.90     1937.00     54.99 o 
  15   1   8     1034.88      987.62     72.50 o 
  17   1   8     2503.40     2483.52     67.32 o 
  19   1   8     1424.35     1413.94     63.19 o 
  21   1   8     3502.01     3915.23    119.64 o 
  23   1   8      801.43      806.56     55.44 o 
  25   1   8      983.71     1171.27     63.88 o 
  27   1   8      148.73      223.19     38.89 o 
 -30   2   8        2.94        0.00     37.97 o 
 -28   2   8      266.92      330.40     46.01 o 
 -26   2   8      302.92      282.36     40.83 o 
 -24   2   8     5996.15     5742.16    170.87 o 
 -22   2   8      202.99      195.54     24.64 o 
 -20   2   8     9056.92     8859.99    237.15 o 
 -18   2   8       57.05       60.27     17.10 o 
 -16   2   8     7310.38     7124.75    223.87 o 
 -14   2   8     1079.49     1024.82     37.28 o 
 -12   2   8    11014.37    10834.94    198.16 o 
 -10   2   8    11506.09    10438.95    324.89 o 
  -8   2   8     9672.92     9549.24    150.78 o 
  -6   2   8    15318.82    15754.94    209.99 o 
  -4   2   8     1268.43     1010.67     23.44 o 
  -2   2   8     1994.85     1684.62     29.22 o 
   0   2   8     2585.29     2567.46     39.57 o 
   2   2   8     3191.43     3234.94     54.12 o 
   4   2   8       14.85       33.76      8.26 o 
   6   2   8    12688.10    13397.75    181.34 o 
   8   2   8      288.08      289.72     16.61 o 
  10   2   8    10730.06    11033.64    266.52 o 
  12   2   8     2993.62     2897.54    110.62 o 
  14   2   8     5976.94     6082.52    219.17 o 
  16   2   8     1007.29      925.97     41.13 o 
  18   2   8     4445.42     4569.53    134.18 o 
  20   2   8        8.89        5.37     26.19 o 
  22   2   8     3061.42     3162.80    107.13 o 
  24   2   8      303.36      300.45     45.33 o 
  26   2   8      773.13      799.24     86.19 o 
  28   2   8      375.66      419.13     46.29 o 
 -29   3   8      214.90      255.38     44.94 o 
 -27   3   8     1129.49     1205.78    117.95 o 
 -25   3   8      422.72      389.11     43.37 o 
 -23   3   8     1316.28     1394.01    105.67 o 
 -21   3   8      799.76      696.69     36.01 o 
 -19   3   8      908.43      841.45     49.95 o 
 -17   3   8       66.95       80.07     18.65 o 
 -15   3   8     7822.79     7295.91    143.83 o 
 -13   3   8     9810.36    10154.97    189.15 o 
 -11   3   8     4189.08     4119.36     88.71 o 
  -9   3   8     8724.80     8882.16    165.13 o 
  -7   3   8     2259.63     2278.31     53.22 o 
  -5   3   8     7351.66     7091.32    126.27 o 
  -3   3   8      317.79      316.67     20.11 o 
  -1   3   8    16931.27    17682.20    262.80 o 
   1   3   8      895.72      759.72     25.01 o 
   3   3   8    30344.91    30256.22    514.71 o 
   5   3   8      282.05      284.68     20.71 o 
   7   3   8    14971.08    14845.56    267.07 o 
   9   3   8      769.49      769.62     71.49 o 
  11   3   8     1796.07     1717.03     97.31 o 
  13   3   8     4625.66     4379.53    147.23 o 
  15   3   8     2035.66     2022.49    108.83 o 
  17   3   8     3579.31     3396.46    171.53 o 
  19   3   8     4695.71     3930.07    256.00 o 
  21   3   8     1646.86     1615.72     61.86 o 
  23   3   8      432.38      406.36     34.74 o 
  25   3   8      230.31      355.30     44.07 o 
  27   3   8       40.45       78.48     44.90 o 
 -28   4   8      858.71      965.37    144.94 o 
 -26   4   8      130.39      129.33     54.28 o 
 -24   4   8     1638.92     1471.60    279.06 o 
 -22   4   8      506.89      500.58     45.01 o 
 -20   4   8     1680.16     1718.81    145.30 o 
 -18   4   8     1296.57     1190.34     45.98 o 
 -16   4   8     1657.96     1625.52     73.83 o 
 -14   4   8      133.79      134.73     19.21 o 
 -12   4   8     2270.00     2163.38    140.95 o 
 -10   4   8      215.73      220.61     18.97 o 
  -8   4   8     7024.85     7028.34    135.69 o 
  -6   4   8     2785.62     2773.89     54.08 o 
  -4   4   8    13050.88    12855.89    226.94 o 
  -2   4   8     2234.24     2049.26     79.39 o 
   0   4   8     9245.73     9096.13    269.24 o 
   2   4   8     3005.06     2852.02    161.98 o 
   4   4   8     7404.15     7088.73    170.85 o 
   6   4   8    29440.15    29066.59    543.83 o 
   8   4   8      227.05      236.43     23.34 o 
  10   4   8     9282.69     8733.58    405.63 o 
  12   4   8       70.09       60.65     18.88 o 
  14   4   8     2792.29     2580.90     73.58 o 
  16   4   8     2319.51     2057.11    150.92 o 
  18   4   8     2450.07     2217.22    137.83 o 
  20   4   8       44.70       27.94     23.23 o 
  22   4   8       45.39       31.72     23.91 o 
  24   4   8      147.73      139.31     29.57 o 
  26   4   8      432.77      337.68     57.46 o 
 -27   5   8     1350.75     1587.53    256.54 o 
 -25   5   8      371.93      407.55     47.63 o 
 -23   5   8      682.38      710.71    105.24 o 
 -21   5   8     1288.22     1183.19    105.39 o 
 -19   5   8      104.87      111.99     21.85 o 
 -17   5   8     2168.54     1958.25     57.73 o 
 -15   5   8      325.80      304.77     25.10 o 
 -13   5   8    10081.17     9967.14    317.35 o 
 -11   5   8      587.26      564.01     31.88 o 
  -9   5   8     1771.92     1827.63     50.99 o 
  -7   5   8     1323.08     1203.14     49.47 o 
  -5   5   8      102.24      161.24     29.16 o 
  -3   5   8      415.03      357.57     22.81 o 
  -1   5   8     4227.61     3996.78    245.42 o 
   1   5   8       42.16        0.02     17.65 o 
   3   5   8     6390.16     5990.67    250.04 o 
   5   5   8      962.96     1007.05     89.36 o 
   7   5   8     5131.18     4819.81    291.90 o 
   9   5   8       24.63        4.29     21.38 o 
  11   5   8     1359.88     1292.09     83.97 o 
  13   5   8      128.97      110.74     23.70 o 
  15   5   8      558.70      587.65     38.96 o 
  17   5   8       13.46       13.46     22.02 o 
  19   5   8     1935.79     1768.00     67.19 o 
  21   5   8      895.69      832.55    114.50 o 
  23   5   8      399.72      383.97     40.05 o 
 -24   6   8      836.69      800.03     60.38 o 
 -22   6   8        2.47        0.00     24.99 o 
 -20   6   8     2043.63     2009.05    408.84 o 
 -18   6   8        3.72        7.84     17.76 o 
 -16   6   8     1276.83     1286.78     83.01 o 
 -14   6   8      186.07      167.06     19.36 o 
 -12   6   8      813.16      778.32     42.44 o 
 -10   6   8     2851.31     2836.88     86.37 o 
  -8   6   8      709.58      708.29     41.44 o 
  -6   6   8    11192.44    10542.78    240.74 o 
  -4   6   8      121.17      166.25     32.48 o 
  -2   6   8      319.22      410.66     68.14 o 
   0   6   8     1756.69     1690.45     63.93 o 
   2   6   8       62.73       47.08     20.91 o 
   4   6   8       18.16       13.00     28.73 o 
   6   6   8      937.83      819.47     47.77 o 
   8   6   8      106.12      108.15     27.04 o 
  10   6   8      690.21      624.07    107.84 o 
  12   6   8      893.37      731.66     54.14 o 
  14   6   8     1321.17     1289.00     65.31 o 
  16   6   8      411.26      389.67     79.26 o 
  18   6   8     1302.85     1360.13     71.68 o 
  20   6   8        0.32        0.00     30.73 o 
  22   6   8     1057.74     1019.55     75.36 o 
 -23   7   8        3.64       11.29     30.34 o 
 -21   7   8      447.35      443.32     47.19 o 
 -19   7   8        4.70        0.00     24.59 o 
 -17   7   8      621.10      804.11     75.07 o 
 -15   7   8      720.72      679.80     35.98 o 
 -13   7   8      857.54      843.88     46.84 o 
 -11   7   8     1406.99     1241.34     84.31 o 
  -9   7   8     2234.84     2130.68     74.78 o 
  -7   7   8      855.21      879.40     83.30 o 
  -5   7   8      444.66      422.99     53.41 o 
  -3   7   8      129.80      137.03     26.60 o 
  -1   7   8     1611.11     1467.48    105.10 o 
   1   7   8      211.34      227.26     73.05 o 
   3   7   8     4201.58     4072.03    354.99 o 
   5   7   8       29.26       36.94     23.57 o 
   7   7   8     1675.82     1555.17    137.00 o 
   9   7   8       58.47       67.03     26.27 o 
  11   7   8     1418.67     1531.02    165.30 o 
  13   7   8      853.00      784.20     55.71 o 
  15   7   8      198.85      181.39     39.15 o 
  17   7   8      208.25      207.72     42.35 o 
  19   7   8      562.54      490.16     53.56 o 
 -18   8   8      200.12      226.94     55.72 o 
 -16   8   8      251.37      268.23     57.46 o 
 -14   8   8       23.40       21.02     21.83 o 
 -12   8   8      115.93       99.87     23.84 o 
 -10   8   8       61.02       83.01     31.90 o 
  -8   8   8     2325.44     2146.41     79.63 o 
  -6   8   8       67.71      100.77     43.60 o 
  -4   8   8     2255.43     2084.91    117.22 o 
  -2   8   8      154.75      194.30     32.35 o 
   0   8   8     1176.70     1314.14     63.47 o 
   2   8   8      581.22      576.52     44.60 o 
   4   8   8     1534.88     1535.72    119.39 o 
   6   8   8     1323.44     1226.54     77.96 o 
   8   8   8       58.56       89.22     31.93 o 
  10   8   8     1182.38     1160.34     67.16 o 
  12   8   8       36.67       23.06     30.87 o 
  14   8   8      276.48      308.55     63.95 o 
 -13   9   8      819.26      925.96     61.75 o 
 -11   9   8        1.58        5.55     24.53 o 
  -9   9   8     1035.62     1223.59     64.19 o 
  -7   9   8       22.39        0.00     29.93 o 
  -5   9   8      818.43      959.73     86.62 o 
  -3   9   8       11.57       21.94     39.84 o 
  -1   9   8      883.02      950.99     60.66 o 
   1   9   8       43.25       35.15     28.23 o 
   3   9   8      330.23      343.64     63.66 o 
   5   9   8      226.60      249.48     74.49 o 
   7   9   8      222.12      223.43     39.10 o 
   9   9   8        2.48       19.44     29.89 o 
  11   9   8       67.37       97.88     56.01 o 
 -29   1   9      197.41      172.95     39.81 o 
 -27   1   9       28.94       38.63     32.05 o 
 -25   1   9      208.47      222.72     36.74 o 
 -23   1   9       83.61       90.02     22.59 o 
 -21   1   9      281.84      307.38     28.34 o 
 -19   1   9     6939.51     6889.71    141.24 o 
 -17   1   9      308.37      308.83     25.11 o 
 -15   1   9      700.26      786.92     30.06 o 
 -13   1   9      535.01      521.61     32.51 o 
 -11   1   9      107.74      102.43     14.14 o 
  -9   1   9     5009.52     5001.54     87.47 o 
  -7   1   9      360.66      412.56     19.25 o 
  -5   1   9     4031.74     4235.74     64.80 o 
  -3   1   9     7325.95     7408.26     95.23 o 
  -1   1   9      589.85      648.25     33.39 o 
   1   1   9      864.12      813.37     19.07 o 
   3   1   9      845.84      844.54     19.63 o 
   5   1   9      457.30      485.44     15.70 o 
   7   1   9     1427.31     1410.95     46.74 o 
   9   1   9      385.76      452.42     20.79 o 
  11   1   9       28.08       24.58     10.75 o 
  13   1   9      981.38      884.70     37.73 o 
  15   1   9       41.05       54.20     18.33 o 
  17   1   9       95.26       80.96     21.05 o 
  19   1   9      213.32      187.87     32.84 o 
  21   1   9        0.51        0.00     24.00 o 
  23   1   9       12.45       26.89     29.30 o 
  25   1   9        1.45        4.88     27.25 o 
  27   1   9        4.18       32.40     29.69 o 
 -30   2   9       27.90       63.41     36.11 o 
 -28   2   9       61.15       53.17     33.71 o 
 -26   2   9        2.15        0.00     26.32 o 
 -24   2   9       44.61       48.11     22.38 o 
 -22   2   9      738.96      779.97     39.29 o 
 -20   2   9      796.36      773.60     38.32 o 
 -18   2   9        5.39        1.27     17.06 o 
 -16   2   9      744.18      732.93     34.19 o 
 -14   2   9      340.26      329.66     24.37 o 
 -12   2   9       63.34       66.92     17.78 o 
 -10   2   9      118.78      131.84     14.87 o 
  -8   2   9      460.38      484.56     21.95 o 
  -6   2   9      665.27      685.45     21.60 o 
  -4   2   9       81.70      103.17     15.57 o 
  -2   2   9      123.30      150.16     13.28 o 
   0   2   9      335.83      334.03     12.97 o 
   2   2   9      345.87      355.39     15.49 o 
   4   2   9     3045.56     2995.28     51.72 o 
   6   2   9     2628.61     2793.04     49.52 o 
   8   2   9      291.08      296.10     18.05 o 
  10   2   9     1417.01     1436.42     53.63 o 
  12   2   9       66.33       93.65     15.14 o 
  14   2   9       54.07       65.19     19.03 o 
  16   2   9     1005.38      913.06     43.65 o 
  18   2   9      358.19      338.32     30.18 o 
  20   2   9        0.48        4.68     20.54 o 
  22   2   9       35.06       36.97     29.69 o 
  24   2   9       72.13      139.32     35.85 o 
  26   2   9      127.05      154.74     35.41 o 
 -29   3   9      673.91      764.28    121.55 o 
 -27   3   9        6.24        3.50     29.84 o 
 -25   3   9      282.19      278.75     41.03 o 
 -23   3   9      268.70      248.10     27.96 o 
 -21   3   9      573.81      475.18     32.03 o 
 -19   3   9      742.25      778.81     37.51 o 
 -17   3   9     2597.99     2422.99    108.20 o 
 -15   3   9     2893.34     2820.07     72.49 o 
 -13   3   9      127.49      155.62     19.61 o 
 -11   3   9       96.06       66.98     16.95 o 
  -9   3   9     1413.59     1413.79     65.70 o 
  -7   3   9      340.62      295.29     25.13 o 
  -5   3   9     1882.17     1895.55     41.49 o 
  -3   3   9      233.62      218.20     14.49 o 
  -1   3   9      149.39      128.98     15.59 o 
   1   3   9      383.21      361.02     18.97 o 
   3   3   9     1256.48     1304.61     35.01 o 
   5   3   9     3149.78     2844.16     58.52 o 
   7   3   9      175.37      169.04     20.34 o 
   9   3   9      174.58      148.09     20.73 o 
  11   3   9      143.63      119.95     20.58 o 
  13   3   9     1410.38     1362.58     49.50 o 
  15   3   9       72.30       65.24     22.11 o 
  17   3   9     2526.71     2369.74     72.02 o 
  19   3   9      175.93      170.91     28.32 o 
  21   3   9       47.20      102.31     26.28 o 
  23   3   9        0.42       16.71     23.61 o 
  25   3   9       79.09       49.32     30.00 o 
 -28   4   9        0.43        0.00     35.66 o 
 -26   4   9      165.46      169.55     39.83 o 
 -24   4   9      508.43      586.36     61.64 o 
 -22   4   9       17.22        6.42     27.23 o 
 -20   4   9       13.98       23.03     18.84 o 
 -18   4   9       10.16        9.47     17.47 o 
 -16   4   9       34.93       13.82     17.04 o 
 -14   4   9      249.11      196.15     22.56 o 
 -12   4   9      208.88      194.71     20.96 o 
 -10   4   9     1137.04     1094.82     43.95 o 
  -8   4   9      299.02      277.67     21.38 o 
  -6   4   9     1618.09     1640.89     57.88 o 
  -4   4   9       20.16       24.09     12.93 o 
  -2   4   9      479.31      460.72     42.69 o 
   0   4   9      129.44      128.12     17.05 o 
   2   4   9      532.88      514.71     27.18 o 
   4   4   9      499.44      460.18     33.58 o 
   6   4   9     3692.01     3731.23     87.45 o 
   8   4   9       66.83       97.86     20.05 o 
  10   4   9      156.19      170.61     23.18 o 
  12   4   9      425.86      388.26     33.09 o 
  14   4   9      250.70      255.53     36.89 o 
  16   4   9      977.84      985.51     80.05 o 
  18   4   9      243.83      260.05     34.28 o 
  20   4   9        2.47        0.00     22.51 o 
  22   4   9       74.05       52.42     25.96 o 
  24   4   9       50.94       34.92     25.31 o 
 -25   5   9       42.65       12.55     32.56 o 
 -23   5   9       60.15       30.52     35.37 o 
 -21   5   9       14.06       20.35     26.84 o 
 -19   5   9      460.71      386.71     29.66 o 
 -17   5   9      535.23      529.48     32.70 o 
 -15   5   9       63.54       55.52     18.56 o 
 -13   5   9     1403.92     1420.07     52.49 o 
 -11   5   9       34.23       68.72     22.85 o 
  -9   5   9      371.07      358.43     32.77 o 
  -7   5   9      275.13      366.09     70.59 o 
  -5   5   9       31.04       33.72     19.39 o 
  -3   5   9     2464.74     2392.73     95.28 o 
  -1   5   9       84.35       80.51     17.01 o 
   1   5   9     3873.87     3948.86    234.45 o 
   3   5   9       13.34       21.27     19.39 o 
   5   5   9       80.98       55.59     21.50 o 
   7   5   9      360.31      381.13     34.30 o 
   9   5   9        5.06        0.00     20.16 o 
  11   5   9        0.40        0.41     17.27 o 
  13   5   9      119.86      150.36     25.74 o 
  15   5   9       12.56        0.00     19.96 o 
  17   5   9      663.55      513.31     39.42 o 
  19   5   9       67.63       51.77     25.54 o 
  21   5   9      203.76      249.14     35.13 o 
  23   5   9        4.95        0.00     29.21 o 
 -24   6   9      213.80      202.82     40.21 o 
 -22   6   9      387.98      396.30     46.95 o 
 -20   6   9       18.08        2.68     27.07 o 
 -18   6   9      445.29      385.82     29.73 o 
 -16   6   9      246.63      249.56     30.64 o 
 -14   6   9      117.16      135.43     27.33 o 
 -12   6   9     1289.46     1272.73     55.74 o 
 -10   6   9      845.43      725.33     44.43 o 
  -8   6   9      141.12      171.82     28.36 o 
  -6   6   9     4489.74     4239.70    121.27 o 
  -4   6   9      179.31      167.41     26.89 o 
  -2   6   9      804.54      820.15     70.31 o 
   0   6   9      473.87      516.96     37.04 o 
   2   6   9      721.75      581.07     76.51 o 
   4   6   9      124.18       89.14     30.17 o 
   6   6   9      977.82      931.17     50.71 o 
   8   6   9        9.03        5.93     21.87 o 
  10   6   9     1645.29     1656.03     72.27 o 
  12   6   9      943.56      953.27     68.43 o 
  14   6   9       13.11       31.92     27.73 o 
  16   6   9      171.20      182.34     57.89 o 
  18   6   9        7.29        6.83     30.42 o 
  20   6   9      272.22      298.53     72.47 o 
 -21   7   9      286.30      371.02     67.56 o 
 -19   7   9      241.79      277.47     60.63 o 
 -17   7   9      354.60      300.65     34.35 o 
 -15   7   9      449.26      525.02     43.89 o 
 -13   7   9      193.76      198.91     25.65 o 
 -11   7   9       29.72       46.58     25.39 o 
  -9   7   9     1603.63     1244.42    170.06 o 
  -7   7   9      492.16      409.84     53.27 o 
  -5   7   9      672.19      488.59     41.14 o 
  -3   7   9      803.79      753.58     69.01 o 
  -1   7   9       59.53       70.18     25.28 o 
   1   7   9     1050.23     1103.20     90.37 o 
   3   7   9      920.79      967.58     54.81 o 
   5   7   9      970.92      944.56     53.24 o 
   7   7   9      828.15      789.06    109.57 o 
   9   7   9      482.34      382.85     40.93 o 
  11   7   9       51.75       62.63     30.23 o 
  13   7   9     1088.40     1113.35     66.03 o 
  15   7   9      763.30      836.15    131.08 o 
  17   7   9      514.26      511.44     70.74 o 
 -18   8   9        5.51        0.00     47.64 o 
 -16   8   9      618.38      772.64     83.73 o 
 -14   8   9      222.52      250.82     29.63 o 
 -12   8   9       70.62       61.07     24.03 o 
 -10   8   9      380.10      428.94     40.40 o 
  -8   8   9      950.47      926.87     74.49 o 
  -6   8   9     2871.80     2694.54     93.23 o 
  -4   8   9       35.09        0.00     36.38 o 
  -2   8   9      536.93      597.96     66.98 o 
   0   8   9       92.72       70.49     29.18 o 
   2   8   9      155.06      194.57     33.89 o 
   4   8   9      338.73      332.71     87.34 o 
   6   8   9      242.30      202.08     40.28 o 
   8   8   9      718.20      762.57     55.12 o 
  10   8   9      588.41      675.30     76.95 o 
  12   8   9      446.83      474.58     51.07 o 
  14   8   9      283.57      305.83     48.51 o 
 -11   9   9       42.95       60.87     27.77 o 
  -9   9   9      156.04      200.28     43.31 o 
  -7   9   9       22.27       61.64     33.19 o 
  -5   9   9       85.42      123.90     37.65 o 
  -3   9   9      719.79      753.58     78.82 o 
  -1   9   9       47.11       71.03     45.62 o 
   1   9   9      903.88     1073.79     64.51 o 
   3   9   9      108.06      131.85     35.71 o 
   5   9   9      314.73      426.05     46.04 o 
   7   9   9      114.96      128.13     37.73 o 
 -30   0  10      350.25      343.59     69.29 o 
 -28   0  10      184.58      166.88     56.30 o 
 -26   0  10     3049.83     3001.91    155.34 o 
 -24   0  10      942.27      796.89     79.98 o 
 -22   0  10     1850.35     2106.11     79.29 o 
 -20   0  10      707.36      682.20     45.46 o 
 -18   0  10      406.31      469.29     38.37 o 
 -16   0  10     1134.02     1167.00     54.40 o 
 -14   0  10     5485.50     5503.71    139.69 o 
 -12   0  10    13656.88    13086.64    288.23 o 
 -10   0  10     2626.45     2481.89     74.70 o 
  -8   0  10    38445.14    39013.97    798.02 o 
  -6   0  10     1390.46     1139.01     44.27 o 
  -4   0  10     6547.75     6061.23    113.99 o 
  -2   0  10     6909.01     7313.71    134.42 o 
   0   0  10     6559.25     6916.71    128.40 o 
   2   0  10     1622.83     1606.20     41.90 o 
   4   0  10     3411.01     3567.27     74.98 o 
   6   0  10       15.58       10.97     15.93 o 
   8   0  10     2645.14     2797.75     63.18 o 
  10   0  10      853.09      886.97     63.23 o 
  14   0  10     1848.96     1921.77    103.08 o 
  16   0  10      723.02      991.20     74.78 o 
  18   0  10       27.18        0.00     31.76 o 
  20   0  10     2926.72     3304.21    154.18 o 
  22   0  10      368.22      467.74     65.83 o 
  24   0  10     1259.66     1317.76     99.90 o 
  26   0  10      494.38      781.88     81.42 o 
 -29   1  10      767.91      767.52     60.33 o 
 -27   1  10      618.94      736.90     57.49 o 
 -25   1  10      522.99      546.51     37.58 o 
 -23   1  10      999.32      939.64     44.84 o 
 -21   1  10      126.75       91.58     23.63 o 
 -19   1  10     1065.93     1063.65     44.21 o 
 -17   1  10     1867.95     1732.46     47.16 o 
 -15   1  10    10636.37    11181.70    192.46 o 
 -13   1  10     1780.27     1770.21     44.84 o 
 -11   1  10     6990.77     6946.42    117.60 o 
  -9   1  10      187.82      168.25     17.00 o 
  -7   1  10     6874.28     6664.58    111.21 o 
  -5   1  10      795.67      833.11     19.88 o 
  -3   1  10     8608.21     8597.21    170.93 o 
  -1   1  10     3627.78     3515.58     51.83 o 
   1   1  10    25045.31    25617.39    305.19 o 
   3   1  10      461.51      374.26     14.38 o 
   5   1  10    17281.74    17119.59    410.07 o 
   7   1  10      271.94      225.36     14.10 o 
   9   1  10     3493.20     3575.12     68.33 o 
  11   1  10     2751.68     2816.27     58.61 o 
  13   1  10     1426.04     1491.97     49.86 o 
  15   1  10      995.16     1165.79     57.87 o 
  17   1  10     1642.30     1400.81     64.69 o 
  19   1  10     3069.72     3249.44    106.64 o 
  21   1  10      178.34      197.67     36.23 o 
  23   1  10      584.68      679.07     52.00 o 
  25   1  10      119.71      158.04     38.35 o 
 -28   2  10      186.95      169.12     41.05 o 
 -26   2  10     1443.48     1508.97    156.64 o 
 -24   2  10     1547.84     1649.61     79.72 o 
 -22   2  10     2714.17     2697.74     75.09 o 
 -20   2  10       70.27       59.92     20.30 o 
 -18   2  10     2793.87     2730.23     72.53 o 
 -16   2  10      310.20      335.50     26.81 o 
 -14   2  10     1319.25     1280.62     44.30 o 
 -12   2  10      527.03      502.09     35.66 o 
 -10   2  10     6350.06     6536.17    112.69 o 
  -8   2  10     4851.68     5183.64     92.41 o 
  -6   2  10    13636.86    13739.38    211.70 o 
  -4   2  10     1605.31     1451.44     31.26 o 
  -2   2  10    12698.27    12553.52    156.86 o 
   0   2  10     2550.68     2462.22     48.14 o 
   2   2  10     5378.19     4789.00     75.07 o 
   4   2  10    20163.58    18978.87    358.44 o 
   6   2  10       16.63       31.88     20.62 o 
   8   2  10    15821.70    15193.04    280.38 o 
  10   2  10       28.71       16.43     12.88 o 
  12   2  10    10943.09    10789.41    180.18 o 
  14   2  10        0.16        0.00     17.48 o 
  16   2  10     4484.75     4236.96    102.58 o 
  18   2  10      283.46      305.73     31.45 o 
  20   2  10      850.90      796.51     55.71 o 
  22   2  10      616.58      584.84     50.89 o 
  24   2  10      315.82      317.76     43.55 o 
 -27   3  10      488.04      582.96     54.70 o 
 -25   3  10      408.26      477.21     49.90 o 
 -23   3  10     1545.60     1510.41     66.40 o 
 -21   3  10      100.64       83.41     22.24 o 
 -19   3  10     2855.69     2738.29     76.90 o 
 -17   3  10      499.56      426.79     35.47 o 
 -15   3  10    10907.63    10706.88    245.82 o 
 -13   3  10       90.34      105.70     19.77 o 
 -11   3  10     4832.48     4516.18    311.37 o 
  -9   3  10      737.41      718.27     32.40 o 
  -7   3  10     2490.13     2440.84     60.97 o 
  -5   3  10      488.14      570.00     50.38 o 
  -3   3  10     4532.11     4482.84     91.85 o 
  -1   3  10      262.71      199.25     26.81 o 
   1   3  10     9642.30     9475.76    151.58 o 
   3   3  10     6213.51     5837.08    101.23 o 
   5   3  10     4380.26     4098.90     86.10 o 
   7   3  10      987.69      924.87     32.65 o 
   9   3  10     2763.24     2721.84     59.90 o 
  11   3  10      801.39      772.71     40.55 o 
  13   3  10      485.12      558.89     34.91 o 
  15   3  10     4480.51     4224.96    146.45 o 
  17   3  10     1465.61     1448.08     56.76 o 
  19   3  10     2967.99     2830.02    133.30 o 
  21   3  10      759.22      742.86     44.19 o 
  23   3  10     1317.95     1465.66    119.53 o 
 -26   4  10      654.97      648.51     58.16 o 
 -24   4  10      102.25      127.24     36.85 o 
 -22   4  10     2741.58     2672.37     76.16 o 
 -20   4  10        6.03        0.00     20.16 o 
 -18   4  10     4485.45     4303.72    120.51 o 
 -16   4  10     1005.25      970.03     80.19 o 
 -14   4  10     2131.71     2098.79     60.83 o 
 -12   4  10     4377.08     4423.88     99.10 o 
 -10   4  10     2094.30     2081.00     58.20 o 
  -8   4  10     7464.93     7340.21    192.73 o 
  -6   4  10      404.86      395.81     30.87 o 
  -4   4  10     3887.71     3751.57    102.81 o 
  -2   4  10     1517.69     1503.04     47.82 o 
   0   4  10     1095.90     1120.74     39.07 o 
   2   4  10       80.47       78.89     18.11 o 
   4   4  10     4778.04     4634.26     86.93 o 
   6   4  10     2295.34     2058.03     59.79 o 
   8   4  10     1951.14     1849.68     58.45 o 
  10   4  10     1699.02     1623.86     55.16 o 
  12   4  10     2680.31     2484.48    149.58 o 
  14   4  10      182.21      176.04     35.91 o 
  16   4  10     3432.02     3453.92    193.99 o 
  18   4  10       66.57       29.59     32.63 o 
  20   4  10      895.83      924.50     84.73 o 
  22   4  10      220.56      220.57     33.86 o 
 -25   5  10       14.44        0.00     30.26 o 
 -23   5  10      398.42      362.90     71.46 o 
 -21   5  10       12.24       15.12     21.30 o 
 -19   5  10      544.55      618.73     37.03 o 
 -17   5  10      690.54      579.68     35.77 o 
 -15   5  10     3016.70     2940.98     93.03 o 
 -13   5  10      243.60      207.54     30.16 o 
 -11   5  10     3582.81     3632.86    104.44 o 
  -9   5  10      372.79      340.35     39.56 o 
  -7   5  10      652.80      706.54     41.55 o 
  -5   5  10       10.53       29.71     22.09 o 
  -3   5  10     4116.78     4101.80    112.23 o 
  -1   5  10      843.85      750.56     50.81 o 
   1   5  10     9126.73     8992.28    171.86 o 
   3   5  10      502.82      391.41     46.77 o 
   5   5  10     1657.32     1541.82    134.84 o 
   7   5  10       74.89       50.38     27.00 o 
   9   5  10     1185.18     1216.77     71.32 o 
  11   5  10     1307.14     1175.02     50.55 o 
  13   5  10      415.51      382.09     45.96 o 
  15   5  10     1453.48     1349.01     72.26 o 
  17   5  10      770.48      700.27     46.16 o 
  19   5  10      734.90      643.61     59.96 o 
  21   5  10       86.48       72.22     29.57 o 
 -22   6  10      441.97      452.78     52.40 o 
 -20   6  10      153.63      164.58     51.68 o 
 -18   6  10      411.83      390.29     37.18 o 
 -16   6  10      160.54      186.12     31.49 o 
 -14   6  10      170.96      134.88     28.50 o 
 -12   6  10      747.01      666.77     43.14 o 
 -10   6  10      382.78      360.52     35.14 o 
  -8   6  10      259.99      286.51     32.19 o 
  -6   6  10     2409.84     2388.95     80.15 o 
  -4   6  10      696.36      634.25     99.18 o 
  -2   6  10     1873.42     1812.08    110.87 o 
   0   6  10     1147.10     1138.85     43.68 o 
   2   6  10     1244.47     1252.93     58.28 o 
   4   6  10     2271.52     2387.84     84.54 o 
   6   6  10       55.90       30.90     23.96 o 
   8   6  10     2308.43     2332.90    162.12 o 
  10   6  10      198.58      197.82     33.82 o 
  12   6  10      648.20      592.10     62.65 o 
  14   6  10      474.29      366.69     43.12 o 
  16   6  10     1090.79     1142.08    150.14 o 
  18   6  10      128.12      175.42     49.23 o 
 -19   7  10      660.84      634.34     75.94 o 
 -17   7  10        5.81        1.17     26.35 o 
 -15   7  10     2295.33     2223.89    280.93 o 
 -13   7  10       67.03       78.83     28.32 o 
 -11   7  10     1543.72     1568.70    169.92 o 
  -9   7  10      476.70      407.59     38.29 o 
  -7   7  10       78.39      159.68     47.50 o 
  -5   7  10      185.08      187.25     38.69 o 
  -3   7  10      581.21      571.32     43.05 o 
  -1   7  10     1021.93      937.20     52.91 o 
   1   7  10      559.93      585.37    115.06 o 
   3   7  10      521.24      555.66     49.52 o 
   5   7  10      555.42      558.79     57.60 o 
   7   7  10       67.18      119.58     32.04 o 
   9   7  10      318.06      301.94     39.81 o 
  11   7  10      106.12       94.99     33.10 o 
  13   7  10      200.55      245.23     40.55 o 
  15   7  10       17.71       20.47     32.99 o 
 -16   8  10       18.32       21.05     28.56 o 
 -14   8  10      545.94      601.88     45.64 o 
 -12   8  10      603.54      567.23     36.94 o 
 -10   8  10      188.94      187.90     34.82 o 
  -8   8  10     3622.77     3229.17    104.58 o 
  -6   8  10       81.41      144.34     34.74 o 
  -4   8  10      938.23      998.71     58.66 o 
  -2   8  10      220.09      216.66     37.02 o 
   0   8  10      273.32      265.63     54.57 o 
   2   8  10       45.73       40.70     29.09 o 
   4   8  10      662.82      680.08     52.15 o 
   6   8  10       27.00       55.82     31.00 o 
   8   8  10      409.97      355.03     43.75 o 
  10   8  10       53.21       29.79     31.13 o 
  12   8  10      325.20      332.04     68.43 o 
  -9   9  10       53.62       17.67     31.69 o 
  -7   9  10      939.36      974.10     63.47 o 
  -5   9  10       49.62       68.62     34.29 o 
  -3   9  10      740.50      848.90     80.99 o 
  -1   9  10        2.26       29.45     43.31 o 
   1   9  10     1320.06     1207.75     98.75 o 
   3   9  10       11.69       21.94     31.57 o 
   5   9  10     1486.53     1668.56    111.45 o 
 -27   1  11      109.87       81.28     35.52 o 
 -25   1  11       69.97      103.57     27.17 o 
 -23   1  11      255.34      265.14     33.19 o 
 -21   1  11     2362.46     2407.15     71.52 o 
 -19   1  11     1390.74     1420.44     52.11 o 
 -17   1  11     4007.03     3741.38     77.58 o 
 -15   1  11      974.86      977.30     37.12 o 
 -13   1  11      564.03      571.30     26.95 o 
 -11   1  11     1866.04     1869.27     46.60 o 
  -9   1  11     1051.67     1061.28     57.41 o 
  -7   1  11      884.66      815.81     28.49 o 
  -5   1  11       18.47       25.26      9.48 o 
  -3   1  11        0.81        2.30      8.43 o 
  -1   1  11      717.00      664.73     19.14 o 
   1   1  11     1103.61     1163.47     34.30 o 
   3   1  11        0.12       12.35     15.02 o 
   5   1  11      567.99      513.62     20.52 o 
   7   1  11       13.27        3.52      9.90 o 
   9   1  11      504.92      470.20     22.62 o 
  11   1  11      119.65      129.05     20.42 o 
  13   1  11      248.16      221.54     31.46 o 
  15   1  11      290.78      249.87     34.68 o 
  17   1  11      736.20      557.42     45.71 o 
  19   1  11      137.38      147.42     72.33 o 
  21   1  11       81.47      117.09     33.17 o 
  23   1  11       48.99       41.27     30.71 o 
 -28   2  11       31.11       71.65     34.19 o 
 -26   2  11        8.15       16.87     24.39 o 
 -24   2  11      163.00      181.84     29.09 o 
 -22   2  11        7.01        6.66     20.87 o 
 -20   2  11     1087.86     1009.18     45.43 o 
 -18   2  11       90.43       83.24     21.47 o 
 -16   2  11      131.98      136.90     22.58 o 
 -14   2  11      102.79       89.53     26.07 o 
 -12   2  11      664.82      597.23     28.34 o 
 -10   2  11       37.43       34.82     14.17 o 
  -8   2  11     1353.88     1347.68     38.23 o 
  -6   2  11      176.33      141.59     15.25 o 
  -4   2  11       39.87       31.99     11.73 o 
  -2   2  11       40.06       23.97     10.01 o 
   0   2  11      110.35       92.53     12.32 o 
   2   2  11     1230.17     1186.10     30.81 o 
   4   2  11     4433.11     4546.79     97.34 o 
   6   2  11      110.22      119.10     15.30 o 
   8   2  11      277.31      276.90     19.56 o 
  10   2  11       88.72       77.25     15.60 o 
  12   2  11       42.96       48.82     20.26 o 
  14   2  11        6.70        1.94     19.05 o 
  16   2  11      101.18       68.97     41.14 o 
  18   2  11       18.51        0.00     46.49 o 
  20   2  11       23.99       11.99     29.38 o 
  22   2  11       56.39       76.41     32.15 o 
  24   2  11       22.34        0.00     41.87 o 
 -27   3  11       14.83       14.77     30.86 o 
 -25   3  11       30.49       35.39     24.14 o 
 -23   3  11        0.55        0.00     22.14 o 
 -21   3  11       82.25       73.41     31.32 o 
 -19   3  11      207.32      185.65     26.18 o 
 -17   3  11       12.80       20.85     19.68 o 
 -15   3  11      503.08      455.41     30.35 o 
 -13   3  11        3.38       19.05     17.08 o 
 -11   3  11     2164.98     2133.98     60.46 o 
  -9   3  11      399.69      354.36     25.47 o 
  -7   3  11     1071.02     1081.79     96.72 o 
  -5   3  11     2046.98     1961.96     66.14 o 
  -3   3  11       98.11       88.59     25.70 o 
  -1   3  11     2567.19     2546.00     61.64 o 
   1   3  11      807.09      695.58     27.19 o 
   3   3  11       35.79       29.21     13.57 o 
   5   3  11     1322.75     1286.29     37.34 o 
   7   3  11       16.87        0.76     16.88 o 
   9   3  11      388.72      383.64     23.30 o 
  11   3  11       37.28       57.32     16.81 o 
  13   3  11      498.50      534.27     36.17 o 
  15   3  11        8.33        0.00     19.67 o 
  17   3  11        7.26       11.79     23.04 o 
  19   3  11      160.54      171.93     30.59 o 
  21   3  11        6.26        0.00     29.14 o 
  23   3  11        0.45        0.00     39.84 o 
 -26   4  11      244.80      244.84     43.79 o 
 -24   4  11      363.22      355.80     66.12 o 
 -22   4  11       71.38       84.52     24.86 o 
 -20   4  11      241.69      205.57     28.65 o 
 -18   4  11        8.30        0.00     20.10 o 
 -16   4  11      191.17      156.08     23.90 o 
 -14   4  11      412.74      391.82     29.73 o 
 -12   4  11      117.14      128.76     28.41 o 
 -10   4  11        2.35        0.00     20.78 o 
  -8   4  11      386.41      355.86     31.80 o 
  -6   4  11       39.84       46.71     21.53 o 
  -4   4  11      329.13      270.81     29.59 o 
  -2   4  11        9.90        2.17     18.58 o 
   0   4  11      732.69      634.97     32.36 o 
   2   4  11       80.71       91.16     19.43 o 
   4   4  11      631.28      570.91     27.43 o 
   6   4  11      264.65      267.66     21.55 o 
   8   4  11      574.17      594.65     29.64 o 
  10   4  11     1193.10     1184.95     49.76 o 
  12   4  11       14.35       14.58     16.71 o 
  14   4  11      994.99      959.39     48.26 o 
  16   4  11       62.87       63.48     25.95 o 
  18   4  11      185.44      165.00     30.51 o 
  20   4  11        7.54        8.64     24.84 o 
  22   4  11       37.09       13.28     42.73 o 
 -23   5  11      137.14      118.45     38.38 o 
 -21   5  11      191.34      188.85     29.36 o 
 -19   5  11      349.74      300.35     30.92 o 
 -17   5  11      794.55      910.20     53.42 o 
 -15   5  11      367.70      378.87     38.06 o 
 -13   5  11      231.62      249.34     33.21 o 
 -11   5  11       33.72       24.82     23.50 o 
  -9   5  11      128.30      102.88     25.48 o 
  -7   5  11        7.27        4.01     25.26 o 
  -5   5  11      743.91      615.23     70.16 o 
  -3   5  11      383.18      302.54     35.51 o 
  -1   5  11      554.88      451.27     35.78 o 
   1   5  11      602.39      599.50     33.45 o 
   3   5  11     2552.75     2412.44     85.50 o 
   5   5  11     1063.08     1079.00     65.61 o 
   7   5  11      813.78      656.42     58.18 o 
   9   5  11       51.89       49.11     28.03 o 
  11   5  11      558.69      550.42     38.23 o 
  13   5  11        7.52        0.00     20.78 o 
  15   5  11      711.40      653.99     43.95 o 
  17   5  11       59.50       53.34     26.24 o 
  19   5  11       25.82       43.66     27.48 o 
 -22   6  11      110.94       91.82     52.55 o 
 -20   6  11      400.64      384.66     41.97 o 
 -18   6  11      150.32      153.02     32.60 o 
 -16   6  11       48.84       34.40     28.01 o 
 -14   6  11       15.55       28.23     27.40 o 
 -12   6  11      472.98      387.64     38.39 o 
 -10   6  11      250.47      249.72     44.18 o 
  -8   6  11     3297.63     2924.82    124.44 o 
  -6   6  11      450.66      390.36     36.38 o 
  -4   6  11     1618.51     1459.08     62.16 o 
  -2   6  11       74.41       57.02     24.99 o 
   0   6  11      137.31       86.67     26.54 o 
   2   6  11      150.15      160.12     29.71 o 
   4   6  11       73.60      101.76     29.29 o 
   6   6  11      309.70      306.61     36.83 o 
   8   6  11       73.88       66.27     28.00 o 
  10   6  11      394.44      328.36     39.87 o 
  12   6  11      100.66       75.55     31.13 o 
  14   6  11      148.96      178.11     37.93 o 
  16   6  11       39.27        7.09     32.18 o 
  18   6  11        1.52       27.43     45.62 o 
 -19   7  11       59.57       86.62     51.68 o 
 -17   7  11       14.17        0.00     29.59 o 
 -15   7  11      455.95      429.27     41.39 o 
 -13   7  11       42.13       22.92     27.25 o 
 -11   7  11       80.38      119.27     42.30 o 
  -9   7  11      156.76      136.50     31.31 o 
  -7   7  11       41.76       12.53     27.28 o 
  -5   7  11      511.43      422.79     88.21 o 
  -3   7  11       12.78       21.22     26.75 o 
  -1   7  11      949.98      973.25     55.37 o 
   1   7  11       77.79      104.90     31.95 o 
   3   7  11      872.45     1115.32     88.21 o 
   5   7  11      144.11      157.03     59.91 o 
   7   7  11      156.22      124.47     33.12 o 
   9   7  11       10.98        4.11     28.65 o 
  11   7  11       44.05       50.15     32.39 o 
  13   7  11      237.76      202.71     40.85 o 
 -14   8  11      137.34      206.11     70.45 o 
 -12   8  11       58.67       32.57     29.57 o 
 -10   8  11       32.59       36.00     31.36 o 
  -8   8  11      665.68      598.34     47.56 o 
  -6   8  11        7.23       52.59     32.22 o 
  -4   8  11       18.73       40.63     32.13 o 
  -2   8  11      155.13      109.04     43.60 o 
   0   8  11        6.14        0.00     29.35 o 
   2   8  11       95.48      121.27     48.51 o 
   4   8  11      185.93      162.83     37.30 o 
   6   8  11      386.00      433.06     47.77 o 
   8   8  11      660.44      583.88     79.98 o 
 -26   0  12      801.90      998.42     96.44 o 
 -24   0  12     1129.45     1182.92     94.41 o 
 -22   0  12      912.99      767.00     52.66 o 
 -20   0  12      650.81      583.93     45.38 o 
 -18   0  12      601.92      577.94     43.38 o 
 -16   0  12      122.43      138.08     28.99 o 
 -14   0  12     1196.80     1189.48     55.18 o 
 -12   0  12      319.37      361.61     31.74 o 
 -10   0  12     3358.64     3295.51     95.14 o 
  -8   0  12     4896.29     4770.66    233.58 o 
  -6   0  12     3808.44     3577.96    129.35 o 
  -4   0  12    12539.27    12869.19    405.37 o 
  -2   0  12     2522.31     2415.07     57.94 o 
   0   0  12    10616.97    10643.74    192.73 o 
   2   0  12    19720.24    21588.85    399.49 o 
   4   0  12      639.70      684.94     38.89 o 
   6   0  12     8692.05     9645.19    291.33 o 
   8   0  12        1.12        0.00     27.43 o 
  10   0  12     7943.11     8417.58    288.15 o 
  12   0  12      214.18      318.47     49.08 o 
  14   0  12     7015.74     7266.42    264.76 o 
  16   0  12      404.83      422.99     60.34 o 
  18   0  12      507.62      490.26     64.39 o 
  20   0  12      767.82      758.49     77.38 o 
  22   0  12      258.85      261.30     58.32 o 
 -27   1  12      109.11       86.26     45.47 o 
 -25   1  12      754.81      765.19     45.56 o 
 -23   1  12        8.59        3.98     22.89 o 
 -21   1  12      192.31      171.10     27.41 o 
 -19   1  12      751.44      659.38     37.94 o 
 -17   1  12     7885.45     7810.17    137.23 o 
 -15   1  12       27.34       32.99     16.32 o 
 -13   1  12     3412.52     3449.50     72.09 o 
 -11   1  12      228.91      268.53     27.38 o 
  -9   1  12      953.21      908.90     32.25 o 
  -7   1  12      206.74      242.79     18.61 o 
  -5   1  12     3012.73     3123.00     63.08 o 
  -3   1  12     2018.71     1850.21     38.65 o 
  -1   1  12     7443.40     8028.25    116.69 o 
   1   1  12     5183.60     4935.38     84.67 o 
   3   1  12    10543.27    10756.10    224.36 o 
   5   1  12     1751.81     1609.45     42.58 o 
   7   1  12     2883.88     2836.67     59.69 o 
   9   1  12      814.99      881.06     36.41 o 
  11   1  12      887.02      963.25     50.95 o 
  13   1  12     1800.54     1889.50     75.57 o 
  15   1  12     1822.14     1835.50     75.20 o 
  17   1  12     2418.31     2753.27     99.29 o 
  19   1  12       66.99      109.01     34.28 o 
  21   1  12      893.07     1259.57     70.41 o 
 -26   2  12       13.06       33.92     25.89 o 
 -24   2  12     1217.83     1244.51     54.71 o 
 -22   2  12      504.14      479.28     37.21 o 
 -20   2  12     1830.84     1853.50     96.53 o 
 -18   2  12     1058.26      974.63     44.96 o 
 -16   2  12     2714.94     2620.76     72.08 o 
 -14   2  12     3255.52     3407.61    128.07 o 
 -12   2  12     1047.27     1074.14     37.50 o 
 -10   2  12    10103.25    10480.35    171.88 o 
  -8   2  12       13.23       35.76     14.96 o 
  -6   2  12     3425.07     3253.17     78.54 o 
  -4   2  12      650.18      615.28     47.50 o 
  -2   2  12     1866.20     1831.90     77.66 o 
   0   2  12      528.20      547.25     22.09 o 
   2   2  12     2609.29     2593.76     65.85 o 
   4   2  12     5133.69     4992.69     80.80 o 
   6   2  12      974.34      995.89     32.43 o 
   8   2  12      173.78      245.77     19.68 o 
  10   2  12     3805.18     3628.82     73.53 o 
  12   2  12      415.34      466.54     32.76 o 
  14   2  12     1505.15     1726.50     73.82 o 
  16   2  12        3.51       46.98     37.97 o 
  18   2  12     1242.36     1347.98     70.67 o 
  20   2  12      148.58      186.34     39.21 o 
  22   2  12      801.22      862.82     61.91 o 
 -25   3  12      532.88      578.89     72.68 o 
 -23   3  12       65.55       81.75     26.36 o 
 -21   3  12     1435.04     1403.72     56.06 o 
 -19   3  12       58.62       69.37     23.41 o 
 -17   3  12     3070.50     3172.28     83.48 o 
 -15   3  12        0.16        2.12     18.87 o 
 -13   3  12     3180.82     3098.71     79.33 o 
 -11   3  12      139.69      150.73     22.92 o 
  -9   3  12     1998.92     2157.40     74.90 o 
  -7   3  12      479.67      481.48     35.85 o 
  -5   3  12     2655.80     2641.64    112.17 o 
  -3   3  12     1438.08     1497.08     58.30 o 
  -1   3  12     7451.62     7673.99    182.62 o 
   1   3  12      446.06      324.85     20.94 o 
   3   3  12      859.91      790.59     29.41 o 
   5   3  12       14.26        0.00     13.40 o 
   7   3  12     1008.55      929.60     37.06 o 
   9   3  12     2174.16     2186.66     53.91 o 
  11   3  12      101.09       64.49     18.27 o 
  13   3  12     1396.69     1512.77     56.19 o 
  15   3  12      110.79      102.26     26.73 o 
  17   3  12     2111.05     2118.94    104.95 o 
  19   3  12      219.04      217.22     42.00 o 
  21   3  12      486.63      471.61     51.07 o 
 -24   4  12      552.14      516.42     38.78 o 
 -22   4  12     1101.40     1146.42     61.41 o 
 -20   4  12      878.38      889.30     46.69 o 
 -18   4  12      536.06      539.36     37.02 o 
 -16   4  12      119.97      106.28     29.76 o 
 -14   4  12     1269.75     1331.65     61.98 o 
 -12   4  12      565.31      535.59     43.31 o 
 -10   4  12     1560.99     1641.74     65.43 o 
  -8   4  12     3207.02     3221.46     97.99 o 
  -6   4  12     1325.93     1229.77     55.45 o 
  -4   4  12     2671.14     2523.83     81.54 o 
  -2   4  12     2459.43     2383.40     78.49 o 
   0   4  12     1369.71     1259.08     56.04 o 
   2   4  12     2326.68     2415.43     64.24 o 
   4   4  12        0.28        0.00     14.74 o 
   6   4  12     4581.83     4563.48     89.48 o 
   8   4  12       29.04       17.91     16.23 o 
  10   4  12     3356.15     3268.69     73.17 o 
  12   4  12        2.84        2.52     16.97 o 
  14   4  12      872.96      865.90     46.52 o 
  16   4  12      349.75      457.66     40.06 o 
  18   4  12      245.89      250.77     35.47 o 
  20   4  12      378.28      267.36     58.90 o 
 -23   5  12        6.66        0.00     38.69 o 
 -21   5  12      903.15      791.86     53.76 o 
 -19   5  12       42.75      113.97     34.28 o 
 -17   5  12     3012.62     3116.71    102.76 o 
 -15   5  12       64.79       81.38     31.33 o 
 -13   5  12     3327.27     3292.11    158.94 o 
 -11   5  12        7.85        1.15     26.03 o 
  -9   5  12     2365.15     2333.15     83.26 o 
  -7   5  12      133.20      149.78     28.98 o 
  -5   5  12     1961.75     2051.76     74.07 o 
  -3   5  12     1407.50     1332.16     58.71 o 
  -1   5  12     2567.13     2570.74     84.49 o 
   1   5  12     2257.80     2016.62     73.47 o 
   3   5  12      980.22      916.48     40.96 o 
   5   5  12      250.94      262.69     27.38 o 
   7   5  12      984.38      824.94     46.90 o 
   9   5  12      188.64      238.26     28.46 o 
  11   5  12      178.88      233.21     25.26 o 
  13   5  12     1365.02     1395.66     48.60 o 
  15   5  12       28.54       53.41     28.04 o 
  17   5  12     1069.86     1104.57     66.58 o 
 -20   6  12      864.45      730.61     68.43 o 
 -18   6  12        6.00        0.00     29.55 o 
 -16   6  12      865.96      899.91     74.20 o 
 -14   6  12      868.94      945.22     55.32 o 
 -12   6  12      449.39      467.51     70.31 o 
 -10   6  12     2934.77     3069.36     99.39 o 
  -8   6  12      749.03      676.35     47.14 o 
  -6   6  12     3430.60     3279.22    102.43 o 
  -4   6  12      435.71      464.51     41.09 o 
  -2   6  12     1225.20     1218.40     58.50 o 
   0   6  12       46.51       36.52     25.42 o 
   2   6  12     1532.64     1478.07     65.69 o 
   4   6  12      187.18      160.32     26.59 o 
   6   6  12      710.72      706.06     40.27 o 
   8   6  12        4.90       14.03     21.96 o 
  10   6  12     1101.98     1008.38     63.19 o 
  12   6  12      107.85      121.88     36.12 o 
  14   6  12     1764.72     1822.19    132.81 o 
 -15   7  12      187.12      134.74     37.97 o 
 -13   7  12      634.89      626.06    111.30 o 
 -11   7  12      362.79      309.93     39.33 o 
  -9   7  12      255.89      253.22     36.56 o 
  -7   7  12      126.75      119.71     31.56 o 
  -5   7  12      636.81      584.63     57.89 o 
  -3   7  12      278.72      266.47     37.31 o 
  -1   7  12     1746.55     1557.29    102.64 o 
   1   7  12      805.70      627.42    100.91 o 
   3   7  12     2035.88     2074.86     83.51 o 
   5   7  12      739.26      788.97     44.95 o 
   7   7  12      519.70      513.49     48.89 o 
   9   7  12      767.91      729.03     61.35 o 
  11   7  12      385.15      433.42     49.10 o 
 -10   8  12       91.77      134.24     35.79 o 
  -8   8  12       71.36       89.14     33.15 o 
  -6   8  12      223.06      233.87     38.01 o 
  -4   8  12      343.32      351.01     59.04 o 
  -2   8  12      319.57      305.85     42.93 o 
   0   8  12      149.80      152.58     36.96 o 
   2   8  12      962.54     1018.21     68.43 o 
   4   8  12       21.15        0.00     29.85 o 
   6   8  12      804.55      895.06     87.77 o 
 -25   1  13      134.98      172.44     31.30 o 
 -23   1  13      183.53      195.31     38.34 o 
 -21   1  13     1107.93     1107.22     50.74 o 
 -19   1  13      710.10      722.52     35.92 o 
 -17   1  13        1.11       19.45     18.10 o 
 -15   1  13        0.04        0.00     16.62 o 
 -13   1  13      481.63      482.94     27.29 o 
 -11   1  13      185.97      161.08     19.90 o 
  -9   1  13      648.64      653.03     29.33 o 
  -7   1  13     1554.68     1645.63     44.68 o 
  -5   1  13      211.16      195.74     18.55 o 
  -3   1  13     3341.04     3378.00     79.60 o 
  -1   1  13        4.43        6.67     13.11 o 
   1   1  13      687.79      708.44     25.64 o 
   3   1  13        0.15        0.00     11.61 o 
   5   1  13       97.32      121.12     14.76 o 
   7   1  13      527.65      522.36     35.88 o 
   9   1  13      133.77      128.20     27.13 o 
  11   1  13       48.55       97.91     26.83 o 
  13   1  13     1098.89      958.26     54.53 o 
  15   1  13       38.62       30.47     27.39 o 
  17   1  13        4.63        8.72     28.21 o 
  19   1  13        1.68        0.00     30.11 o 
  21   1  13       48.50      104.05     37.52 o 
 -26   2  13       25.12        7.88     32.45 o 
 -24   2  13      131.07      114.26     28.71 o 
 -22   2  13      470.91      448.47     44.46 o 
 -20   2  13      301.53      343.93     33.59 o 
 -18   2  13       79.84       93.65     25.00 o 
 -16   2  13        1.93        6.03     25.33 o 
 -14   2  13      160.38      154.94     24.33 o 
 -12   2  13       14.08       13.58     15.89 o 
 -10   2  13      336.27      315.97     23.73 o 
  -8   2  13       21.02       12.75     18.39 o 
  -6   2  13        2.33        0.00     17.10 o 
  -4   2  13      141.75      143.90     25.75 o 
  -2   2  13      307.06      282.84     20.98 o 
   0   2  13       17.86        7.54     14.39 o 
   2   2  13      139.23      105.87     14.47 o 
   4   2  13        5.13        0.00     12.52 o 
   6   2  13      316.44      301.00     21.45 o 
   8   2  13      489.16      471.96     25.29 o 
  10   2  13       20.59       26.18     24.77 o 
  12   2  13       17.33        0.00     29.88 o 
  14   2  13       98.79       67.39     33.20 o 
  16   2  13        3.59        0.00     28.38 o 
  18   2  13        6.86        8.17     30.72 o 
  20   2  13        0.39       33.47     38.26 o 
 -25   3  13      207.95      204.62     38.48 o 
 -23   3  13      657.90      695.74     43.97 o 
 -21   3  13      392.38      344.05     34.90 o 
 -19   3  13     1047.19     1099.79     57.16 o 
 -17   3  13       84.05       74.70     24.09 o 
 -15   3  13      317.22      302.15     29.38 o 
 -13   3  13        0.49       12.13     25.11 o 
 -11   3  13      538.07      534.95     41.07 o 
  -9   3  13       51.38       26.01     24.57 o 
  -7   3  13      230.05      163.93     37.82 o 
  -5   3  13      283.93      332.15     33.19 o 
  -3   3  13        1.41       16.01     20.87 o 
  -1   3  13       97.00      107.49     24.91 o 
   1   3  13      196.28      181.91     22.64 o 
   3   3  13      891.99      893.07     34.97 o 
   5   3  13      448.01      339.77     23.16 o 
   7   3  13        0.00        0.00     15.01 o 
   9   3  13      325.07      311.43     23.35 o 
  11   3  13      129.63      152.98     25.88 o 
  13   3  13      275.91      260.23     30.90 o 
  15   3  13      330.29      363.37     44.27 o 
  17   3  13      342.75      375.29     46.06 o 
  19   3  13      191.00      241.94     41.94 o 
 -22   4  13       23.70        1.94     24.60 o 
 -20   4  13      173.22      165.43     36.11 o 
 -18   4  13        2.55        4.73     30.20 o 
 -16   4  13        1.16        2.32     27.48 o 
 -14   4  13      194.10      141.08     66.26 o 
 -12   4  13        9.05       10.35     27.14 o 
 -10   4  13     3617.00     3329.30    109.72 o 
  -8   4  13      344.46      284.15     33.87 o 
  -6   4  13      988.68      842.27     48.73 o 
  -4   4  13        1.35        0.00     27.14 o 
  -2   4  13       62.88       44.18     23.97 o 
   0   4  13      364.01      358.32     44.75 o 
   2   4  13       68.68       90.51     27.57 o 
   4   4  13      448.84      402.25     25.35 o 
   6   4  13       14.45       25.60     17.07 o 
   8   4  13      553.36      573.10     43.17 o 
  10   4  13       80.39      108.75     21.04 o 
  12   4  13      519.02      413.75     35.94 o 
  14   4  13       14.21       43.89     26.29 o 
  16   4  13       56.61       28.93     27.38 o 
  18   4  13       19.10       12.70     44.46 o 
 -21   5  13       75.65       77.38     43.89 o 
 -19   5  13        2.89        1.68     31.33 o 
 -17   5  13      380.42      406.22     50.38 o 
 -15   5  13       54.87       93.35     34.38 o 
 -13   5  13      519.12      470.14     44.28 o 
 -11   5  13      237.56      250.22     36.32 o 
  -9   5  13      172.39      154.67     33.14 o 
  -7   5  13      372.25      285.02     35.82 o 
  -5   5  13        7.90        4.46     52.84 o 
  -3   5  13      988.61     1034.27     54.35 o 
  -1   5  13       10.09        0.00     23.36 o 
   1   5  13     2376.32     2309.09     81.12 o 
   3   5  13       53.00       29.26     25.16 o 
   5   5  13      724.17      588.68     35.34 o 
   7   5  13        2.25        0.00     20.88 o 
   9   5  13      184.73      137.10     25.79 o 
  11   5  13      322.22      358.09     34.05 o 
  13   5  13        2.08        0.00     20.62 o 
  15   5  13        1.01        0.00     29.98 o 
 -18   6  13      160.59      142.92     50.24 o 
 -16   6  13      414.50      455.18     44.98 o 
 -14   6  13        2.20        0.00     29.06 o 
 -12   6  13       92.70      113.87     31.66 o 
 -10   6  13      110.92       99.14     32.28 o 
  -8   6  13       50.19       48.64     28.56 o 
  -6   6  13      149.64      137.37     35.95 o 
  -4   6  13      100.97      124.83     30.85 o 
  -2   6  13      295.61      200.74     34.32 o 
   0   6  13       63.56       61.02     30.46 o 
   2   6  13      348.30      313.22     37.87 o 
   4   6  13      391.73      417.34     41.55 o 
   6   6  13      286.27      300.54     32.17 o 
   8   6  13      328.55      320.72     33.37 o 
  10   6  13       96.61       78.37     26.84 o 
  12   6  13      269.19      202.99     32.40 o 
 -13   7  13       41.89       26.71     30.73 o 
 -11   7  13       73.39       75.81     31.54 o 
  -9   7  13       84.34      144.46     35.10 o 
  -7   7  13      227.38      178.60     36.30 o 
  -5   7  13      169.12      215.86     37.24 o 
  -3   7  13      112.97      102.22     32.02 o 
  -1   7  13       54.37       55.80     30.82 o 
   1   7  13      231.62      221.62     36.13 o 
   3   7  13        0.00        0.00     27.10 o 
   5   7  13       13.91        0.00     27.66 o 
   7   7  13        7.94       20.33     25.73 o 
   9   7  13      114.18       78.99     29.14 o 
 -24   0  14      165.75      220.88     60.63 o 
 -22   0  14     1450.84     1596.84     82.43 o 
 -20   0  14     1587.10     1433.79     71.86 o 
 -18   0  14      242.67      310.14     70.31 o 
 -16   0  14     2588.63     2719.27     95.14 o 
 -14   0  14       34.17       38.83     26.19 o 
 -12   0  14     8092.89     7993.42    196.83 o 
 -10   0  14       35.23       50.50     30.46 o 
  -8   0  14     6707.82     6468.52    162.39 o 
  -6   0  14      325.00      325.26     31.28 o 
  -4   0  14     2221.34     2147.85     73.54 o 
  -2   0  14      407.76      455.32     50.82 o 
   0   0  14     2385.71     2533.59    116.36 o 
   2   0  14     8957.14     9840.50    359.47 o 
   4   0  14       27.06       33.12     22.38 o 
   6   0  14      124.34      153.89     38.40 o 
   8   0  14     1527.58     1797.33     99.32 o 
  10   0  14        8.71       81.13     38.69 o 
  12   0  14     1207.48     1146.25     86.91 o 
  14   0  14      201.03      132.53     50.24 o 
  16   0  14      569.49      712.87     75.65 o 
  18   0  14       89.83      166.88     55.15 o 
 -25   1  14       37.28       87.85     36.65 o 
 -23   1  14      961.40     1006.37     53.64 o 
 -21   1  14      104.30      119.81     29.46 o 
 -19   1  14     4064.23     4154.78    127.27 o 
 -17   1  14      232.23      323.64     27.72 o 
 -15   1  14     1855.98     1862.31     53.18 o 
 -13   1  14       20.11       13.42     17.25 o 
 -11   1  14      417.67      383.21     25.67 o 
  -9   1  14      184.52      221.72     21.61 o 
  -7   1  14      928.07      953.26     42.07 o 
  -5   1  14     1698.46     1849.63     57.36 o 
  -3   1  14     2526.57     2914.46     73.93 o 
  -1   1  14     4017.96     3997.95     91.49 o 
   1   1  14      814.78      851.70     49.93 o 
   3   1  14     1011.69     1005.66     39.22 o 
   5   1  14     1362.94     1368.29     46.52 o 
   7   1  14      982.77     1083.87     71.89 o 
   9   1  14      208.53      210.81     31.43 o 
  11   1  14     1629.96     1801.53     74.48 o 
  13   1  14      174.95      201.56     35.63 o 
  15   1  14     1730.82     1773.55     79.11 o 
  17   1  14       40.21       74.33     33.78 o 
  19   1  14      627.54      746.98     58.58 o 
 -24   2  14      188.99      304.14     35.95 o 
 -22   2  14      804.00      793.08     46.38 o 
 -20   2  14       78.61      138.25     28.90 o 
 -18   2  14      288.84      251.20     31.70 o 
 -16   2  14      921.68      894.85     44.28 o 
 -14   2  14       67.97       18.97     20.33 o 
 -12   2  14      351.77      390.39     32.18 o 
 -10   2  14     1190.91     1125.33     47.56 o 
  -8   2  14      665.02      686.09     59.70 o 
  -6   2  14     1847.26     1914.37     90.28 o 
  -4   2  14     1509.39     1426.92     50.80 o 
  -2   2  14     1666.09     1638.69     54.95 o 
   0   2  14     3557.61     3810.52     83.81 o 
   2   2  14        0.46       20.42     16.02 o 
   4   2  14     3788.04     4026.91     79.34 o 
   6   2  14      273.00      214.58     20.79 o 
   8   2  14     4791.39     4890.98    164.40 o 
  10   2  14      325.84      391.54     38.25 o 
  12   2  14     3151.17     3217.13    133.25 o 
  14   2  14      495.74      574.85     49.49 o 
  16   2  14      350.56      348.83     43.66 o 
  18   2  14      437.52      539.63     52.30 o 
 -23   3  14       14.66       31.34     32.65 o 
 -21   3  14        0.01       19.18     27.13 o 
 -19   3  14     1750.91     1839.35     66.11 o 
 -17   3  14       91.65       94.09     35.21 o 
 -15   3  14     2528.53     2479.34    120.54 o 
 -13   3  14       21.72        0.00     28.14 o 
 -11   3  14     1534.08     1425.51     65.25 o 
  -9   3  14       68.96      121.58     35.08 o 
  -7   3  14     2227.57     2229.93     80.50 o 
  -5   3  14     2122.41     2004.12     74.13 o 
  -3   3  14     2347.75     2367.25     82.15 o 
  -1   3  14     1956.52     1997.29     72.37 o 
   1   3  14     2309.81     2427.41     66.83 o 
   3   3  14      606.68      600.43     61.97 o 
   5   3  14      619.15      570.89     28.89 o 
   7   3  14      670.96      685.31     38.96 o 
   9   3  14       77.41       72.30     19.26 o 
  11   3  14     1085.18     1153.95     95.28 o 
  13   3  14      157.63      175.76     52.98 o 
  15   3  14     1589.94     1740.48    128.48 o 
  17   3  14       13.84       51.78     33.21 o 
 -20   4  14       34.85        3.19     33.27 o 
 -18   4  14     1075.97     1163.01     67.09 o 
 -16   4  14      896.53     1030.99     62.98 o 
 -14   4  14      277.52      314.21     41.35 o 
 -12   4  14     4244.69     4241.37    126.72 o 
 -10   4  14      127.22      148.44     33.86 o 
  -8   4  14     4433.06     4413.35    129.93 o 
  -6   4  14      149.57      180.59     33.19 o 
  -4   4  14     2705.39     2583.65     87.65 o 
  -2   4  14       12.10       45.28     33.93 o 
   0   4  14     1982.96     1960.73     74.53 o 
   2   4  14      277.75      228.48     32.26 o 
   4   4  14     1043.16     1140.03     56.11 o 
   6   4  14       35.13       23.01     17.98 o 
   8   4  14     1526.03     1638.68     50.54 o 
  10   4  14       13.38       23.36     19.86 o 
  12   4  14      592.77      609.36     41.87 o 
  14   4  14       59.60       86.08     29.33 o 
  16   4  14      150.51      220.59     58.03 o 
 -19   5  14      597.92      674.76     72.47 o 
 -17   5  14        0.08        0.00     31.18 o 
 -15   5  14      683.19      686.16     52.61 o 
 -13   5  14       44.57       61.44     33.97 o 
 -11   5  14     1062.94     1060.24     60.49 o 
  -9   5  14      147.26      172.62     34.24 o 
  -7   5  14      898.38      910.62     55.57 o 
  -5   5  14      423.00      502.46     42.58 o 
  -3   5  14     2271.87     2432.57     87.00 o 
  -1   5  14      559.00      505.14     42.94 o 
   1   5  14     2570.85     2518.85     87.89 o 
   3   5  14      229.81      193.79     34.09 o 
   5   5  14      929.13      834.90     51.47 o 
   7   5  14      845.03      928.24     45.57 o 
   9   5  14      199.65      215.95     30.27 o 
  11   5  14      724.64      781.15     39.70 o 
  13   5  14       14.14        2.18     26.60 o 
 -14   6  14        1.77       39.26     31.81 o 
 -12   6  14      547.75      583.07     75.94 o 
 -10   6  14      277.14      258.83     41.72 o 
  -8   6  14      546.98      554.14     46.53 o 
  -6   6  14      700.80      647.79     48.49 o 
  -4   6  14      394.72      407.47     68.57 o 
  -2   6  14      220.12      191.34     35.02 o 
   0   6  14      625.59      774.91    117.22 o 
   2   6  14        2.69        0.00     28.38 o 
   4   6  14     1012.18     1055.74     59.93 o 
   6   6  14       31.47       56.45     30.44 o 
   8   6  14     1063.20     1163.27     53.38 o 
  10   6  14       35.75       28.85     26.28 o 
  -9   7  14       95.28      127.62     44.46 o 
  -7   7  14       83.96      110.63     35.02 o 
  -5   7  14      223.65      261.14     39.15 o 
  -3   7  14       74.27       76.99     32.56 o 
  -1   7  14      811.51      680.58     50.77 o 
   1   7  14        6.82       21.97     30.41 o 
   3   7  14      341.54      366.24     54.71 o 
 -23   1  15       41.71       77.67     29.24 o 
 -21   1  15       25.95       66.07     27.85 o 
 -19   1  15        6.33       26.06     22.18 o 
 -17   1  15      136.03      125.62     24.76 o 
 -15   1  15      223.47      271.80     27.23 o 
 -13   1  15      120.27       92.65     20.87 o 
 -11   1  15       14.00       18.29     21.31 o 
  -9   1  15       96.05       69.07     23.33 o 
  -7   1  15       41.60       13.54     20.58 o 
  -5   1  15       51.25       66.48     21.86 o 
  -3   1  15      307.22      280.37     28.10 o 
  -1   1  15     1090.72     1132.04    188.11 o 
   1   1  15     1695.45     1784.10    107.84 o 
   3   1  15      562.54      528.50     43.16 o 
   5   1  15      263.10      280.75     26.72 o 
   7   1  15        1.26       10.72     23.75 o 
   9   1  15       23.91       57.16     26.95 o 
  11   1  15      437.52      450.28     43.18 o 
  13   1  15       41.64       44.87     31.84 o 
  15   1  15      112.22      139.45     36.73 o 
  17   1  15      127.81      166.78     40.21 o 
 -22   2  15      164.60      184.69     33.47 o 
 -20   2  15       43.33       68.61     27.51 o 
 -18   2  15      106.43       99.44     27.41 o 
 -16   2  15       20.86       39.87     32.39 o 
 -14   2  15       63.02       57.45     30.39 o 
 -12   2  15      633.27      558.69     38.65 o 
 -10   2  15       43.75       16.92     23.13 o 
  -8   2  15      218.01      217.04     28.46 o 
  -6   2  15        0.30        0.00     19.70 o 
  -4   2  15       32.93        7.87     20.40 o 
  -2   2  15       25.51        0.38     20.88 o 
   0   2  15      994.86      978.45     44.55 o 
   2   2  15      433.37      445.01     31.58 o 
   4   2  15       82.85      101.78     27.66 o 
   6   2  15      144.49      144.93     22.92 o 
   8   2  15      208.64      198.53     32.34 o 
  10   2  15      116.07      128.95     31.30 o 
  12   2  15      119.13      132.03     35.68 o 
  14   2  15        0.26       14.25     31.28 o 
  16   2  15        6.78        9.08     30.91 o 
 -21   3  15      293.75      305.76     60.63 o 
 -19   3  15      100.92      122.93     37.10 o 
 -17   3  15       86.52      104.50     36.96 o 
 -15   3  15      228.74      246.39     39.60 o 
 -13   3  15       25.48       45.37     34.79 o 
 -11   3  15       51.36       28.96     29.82 o 
  -9   3  15      100.06       96.16     31.72 o 
  -7   3  15       47.43       25.34     26.97 o 
  -5   3  15      478.37      484.12     42.46 o 
  -3   3  15       20.16       21.25     26.19 o 
  -1   3  15      300.36      348.17     46.92 o 
   1   3  15        4.93        0.00     19.19 o 
   3   3  15      217.16      220.75     26.54 o 
   5   3  15      168.35      118.79     24.54 o 
   7   3  15       85.88       68.74     19.33 o 
   9   3  15      280.68      322.25     39.38 o 
  11   3  15      171.72      203.75     37.82 o 
  13   3  15       26.19       10.90     63.81 o 
  15   3  15       36.79       79.29     34.82 o 
 -18   4  15      114.43      171.29     40.39 o 
 -16   4  15        1.05        0.00     32.69 o 
 -14   4  15      136.82       95.35     34.09 o 
 -12   4  15       36.07       26.29     31.05 o 
 -10   4  15      242.24      253.55     38.80 o 
  -8   4  15       13.04       19.79     28.55 o 
  -6   4  15       53.08       28.00     29.50 o 
  -4   4  15       58.53       55.70     29.41 o 
  -2   4  15        6.42        0.00     35.66 o 
   0   4  15       17.21       21.33     26.66 o 
   2   4  15       71.48      107.40     30.96 o 
   4   4  15       29.26       33.34     26.74 o 
   6   4  15      208.57      207.93     28.53 o 
   8   4  15        4.16        0.00     19.84 o 
  10   4  15       11.40        0.00     23.78 o 
  12   4  15        5.63       13.07     31.74 o 
 -15   5  15       35.08        6.51     43.60 o 
 -13   5  15      291.34      346.19     62.51 o 
 -11   5  15       47.26       67.35     34.28 o 
  -9   5  15      148.50      121.05     34.77 o 
  -7   5  15      384.89      456.39     44.69 o 
  -5   5  15        2.98       24.50     28.37 o 
  -3   5  15       47.85       32.96     28.86 o 
  -1   5  15       14.00        6.59     27.83 o 
   1   5  15       19.44       23.30     28.04 o 
   3   5  15       20.21        0.00     27.04 o 
   5   5  15       58.23       56.66     29.90 o 
   7   5  15      150.07      119.37     33.15 o 
   9   5  15        0.76        0.00     23.53 o 
 -10   6  15      116.02       93.26     35.93 o 
  -8   6  15      368.12      307.94     41.90 o 
  -6   6  15       54.12       61.57     31.41 o 
  -4   6  15      113.38       90.97     32.60 o 
  -2   6  15       62.10       72.13     31.25 o 
   0   6  15      134.68      131.11     34.27 o 
   2   6  15       49.24       74.74     32.36 o 
   4   6  15        0.28        0.00     27.62 o 
   6   6  15      172.18      204.03     75.94 o 
 -20   0  16        2.43        7.32     32.95 o 
 -18   0  16      839.49     1012.89     64.65 o 
 -16   0  16      131.56      172.89     37.66 o 
 -14   0  16      615.13      719.90     52.00 o 
 -12   0  16       93.56      109.86     32.48 o 
 -10   0  16     1481.85     1538.10     69.61 o 
  -8   0  16      417.51      379.10     56.88 o 
  -6   0  16     3002.74     2616.17    126.46 o 
  -4   0  16     1076.13      878.02     73.63 o 
  -2   0  16      807.95      983.12     75.94 o 
   0   0  16      163.95      175.55     44.75 o 
   2   0  16      847.06     1207.17     83.73 o 
   6   0  16     2444.16     2677.95    126.46 o 
   8   0  16      686.98      681.11     67.85 o 
  10   0  16      880.20     1019.21     81.71 o 
  12   0  16      963.81     1138.46     89.22 o 
  14   0  16      125.39      124.73     50.24 o 
 -19   1  16      286.48      336.73     32.38 o 
 -17   1  16     1598.12     1608.30     54.72 o 
 -15   1  16       60.00       82.15     23.51 o 
 -13   1  16      906.33      975.19     49.30 o 
 -11   1  16       42.52       45.25     24.26 o 
  -9   1  16      979.64      978.11     46.79 o 
  -7   1  16     1889.06     2198.16     67.73 o 
  -5   1  16      828.33     1007.62     45.62 o 
  -3   1  16     2742.65     2892.46    168.76 o 
  -1   1  16       56.80      108.83     29.85 o 
   1   1  16      556.04      527.91     43.68 o 
   3   1  16      567.69      518.56     57.46 o 
   5   1  16     1112.41     1180.61     82.00 o 
   7   1  16       49.32       45.64     27.08 o 
   9   1  16      876.48     1058.94     58.74 o 
  11   1  16       11.57       39.81     59.33 o 
  13   1  16      872.36     1055.28     79.83 o 
 -18   2  16      731.60      806.81     57.18 o 
 -16   2  16      189.27      172.45     38.30 o 
 -14   2  16     2346.98     2709.47     98.28 o 
 -12   2  16      236.30      301.07     34.30 o 
 -10   2  16     3712.00     3816.97    134.75 o 
  -8   2  16       35.07       81.00     26.85 o 
  -6   2  16     1396.28     1547.58     58.34 o 
  -4   2  16      340.70      383.18     33.48 o 
  -2   2  16     1597.23     1714.40     60.14 o 
   0   2  16     3152.98     3390.17    273.57 o 
   2   2  16      237.89      238.78     47.93 o 
   4   2  16      256.44      295.07     35.87 o 
   6   2  16     1179.54     1161.26     85.75 o 
   8   2  16      120.61       78.18     29.88 o 
  10   2  16     1017.23      979.86     60.14 o 
  12   2  16      407.97      458.47     46.87 o 
 -17   3  16      253.96      293.67     44.10 o 
 -15   3  16       69.09       42.27     33.38 o 
 -13   3  16      355.84      377.51     45.24 o 
 -11   3  16      126.46      161.33     35.42 o 
  -9   3  16      620.56      589.11     58.76 o 
  -7   3  16      455.92      593.71     48.90 o 
  -5   3  16     1181.66     1285.26     63.67 o 
  -3   3  16     1282.48     1183.04     61.01 o 
  -1   3  16     2243.23     2414.93     88.43 o 
   1   3  16      799.35      780.30     50.57 o 
   3   3  16      705.02      663.65     39.34 o 
   5   3  16      571.10      674.60     48.08 o 
   7   3  16       88.86       93.62     31.56 o 
   9   3  16     1731.05     1886.01     79.09 o 
  11   3  16       11.08       45.75     32.55 o 
 -16   4  16       30.54       53.13     52.84 o 
 -14   4  16      121.82      193.21     40.37 o 
 -12   4  16       41.20       54.79     43.02 o 
 -10   4  16      250.32      272.81     40.73 o 
  -8   4  16      295.69      375.84     43.26 o 
  -6   4  16      414.46      355.15     60.49 o 
  -4   4  16      263.74      233.71     37.49 o 
  -2   4  16     1853.79     1843.41     76.51 o 
   0   4  16        0.40        0.00     27.76 o 
   2   4  16     1936.99     2265.18     86.74 o 
   4   4  16       17.90        0.63     29.46 o 
   6   4  16     2024.90     2137.89     69.63 o 
   8   4  16       42.74       71.35     32.35 o 
 -11   5  16      243.74      314.71     68.72 o 
  -9   5  16      259.84      260.76     40.71 o 
  -7   5  16      603.76      658.12     70.16 o 
  -5   5  16      219.85      265.31     39.42 o 
  -3   5  16      813.96      744.04    123.58 o 
  -1   5  16      232.25      227.63     37.36 o 
   1   5  16      605.59      538.68     47.07 o 
   3   5  16      109.71      108.79     44.90 o 
   5   5  16       96.70      107.48     34.30 o 
 -17   1  17       23.76        0.00     47.35 o 
 -15   1  17        1.07        3.40     26.23 o 
 -13   1  17      154.52      162.17     31.08 o 
 -11   1  17       41.30       18.24     25.35 o 
  -9   1  17        6.17        0.00     23.80 o 
  -7   1  17      131.33      156.01     56.59 o 
  -5   1  17       21.07        5.24     28.45 o 
  -3   1  17       45.97       51.78     31.72 o 
  -1   1  17      229.67      273.20     38.26 o 
   1   1  17       50.49       18.48     38.11 o 
   3   1  17        0.19        0.00     38.11 o 
   7   1  17       67.45       78.82     45.04 o 
   9   1  17      192.46      233.14     38.71 o 
  11   1  17        3.71       23.97     30.76 o 
 -16   2  17       10.08       12.13     46.49 o 
 -14   2  17       30.97       13.73     31.53 o 
 -12   2  17       33.76       33.70     26.88 o 
 -10   2  17      209.23      227.93     33.51 o 
  -8   2  17       72.27       60.98     27.03 o 
  -6   2  17       63.97       65.45     27.25 o 
  -4   2  17       58.18       34.92     25.23 o 
  -2   2  17        4.40        4.13     29.68 o 
   0   2  17      465.82      629.72     67.27 o 
   2   2  17        1.96        5.77     38.11 o 
   4   2  17        0.77        0.00     37.82 o 
   6   2  17       75.32       74.49     47.64 o 
   8   2  17        0.70        0.00     38.98 o 
  10   2  17      104.65      125.42     35.26 o 
 -13   3  17       52.89       83.08     42.73 o 
 -11   3  17        0.81        0.00     37.53 o 
  -9   3  17      127.66      185.17     38.66 o 
  -7   3  17       79.32       78.57     34.79 o 
  -5   3  17        3.33        0.00     27.84 o 
  -3   3  17       87.03       69.73     32.26 o 
  -1   3  17        7.52       51.04     32.63 o 
   1   3  17       11.90       35.22     43.02 o 
   3   3  17       31.90       33.78     39.56 o 
   5   3  17        0.39        0.00     28.68 o 
   7   3  17        2.15        0.00     43.31 o 
 -10   4  17      129.10      153.89     58.61 o 
  -8   4  17       34.11       24.18     33.28 o 
  -6   4  17       92.18       40.76     32.34 o 
  -4   4  17       10.59       34.37     31.75 o 
  -2   4  17       28.69       24.31     30.25 o 
   0   4  17       25.82        4.81     29.38 o 
   2   4  17       25.08        8.63     28.64 o 
   4   4  17       87.84       96.13     32.02 o 
 -12   0  18     4169.26     4484.81    195.47 o 
 -10   0  18        8.53       98.75     49.95 o 
  -8   0  18     2108.04     2019.65    118.96 o 
  -6   0  18       33.73       55.15     44.75 o 
  -4   0  18     1734.57     1874.71    111.74 o 
  -2   0  18      270.62      439.44     64.10 o 
   0   0  18      661.26      781.59     73.63 o 
 -13   1  18       27.08        7.51     47.64 o 
 -11   1  18      511.14      479.66     50.07 o 
  -9   1  18      646.79      810.19     58.15 o 
  -7   1  18      344.00      401.44     45.54 o 
  -5   1  18     1099.27     1334.08     74.20 o 
  -3   1  18      817.69      981.87    108.13 o 
  -1   1  18      565.06      639.74     50.66 o 
   1   1  18      738.09      750.69     74.78 o 
 -10   2  18       34.76       24.75     27.58 o 
  -8   2  18      384.59      363.86     37.37 o 
  -6   2  18       85.36       66.94     33.58 o 
  -4   2  18      318.08      312.15     44.28 o 
  -2   2  18        0.94       23.39     43.60 o 
   0   2  18      487.66      587.85     69.01 o 
   2   2  18      102.99      140.61     47.35 o 
  -7   3  18      107.39      101.40     36.46 o 
  -5   3  18      977.36     1075.47     63.38 o 
  -3   3  18      118.52      107.70     49.08 o 
  -1   3  18      367.02      465.14     66.41 o 
   1   3  18        1.22       63.52     44.46 o 
                                                 
